# Supplementary material for: Genomic and Evolutionary Features of Nine AHPND Positive Vibrio parahaemolyticus Strains Isolated from South American Shrimp Farms
Source: Microbiol Spectr. 2023 Jun 5;11(4):e04851-22. doi: 10.1128/spectrum.04851-22 (PMC10433878; doi:10.1128/spectrum.04851-22)
Supplement: Supplemental file 2 — Supplemental tables. Download spectrum.04851-22-s0002.xlsx, XLSX file, 0.2 MB [file spectrum.04851-22-s0002.xlsx]

## Sheet: Table S1
TABLE S1. Genome assembly summary of both sequenced isolates that were contaminated and therefore discarded from further analysis.
	BA112	Undetermined
Contigs	1468	2980
Largest contig	1795821	15257
N50	14823	1817
Total length	9709052	4381768
GC (%)	45.08	45.42

## Sheet: TableS2
TABLE S2. Identity and coverage percentage for each gene of the plasmid for each of the nine V. parahaemolyticus genomes assembled in this study and the reference plasmid.
Color keys for the filled cells appear at the right of the table.
pident = Percent Identity, coverage = Percent horizontal coverage. sseqid correspond to the gen id based on the reference plasmid annotation.
Plasmid pVA-1
sseqid	name	product	BA072		BA095		BA124		BA110		BA37P5		BA94C2		LH47-1		LH49		LH53-1		plasmid_94			% Identity	% Coverage
			pident	coverage	pident	coverage	pident	coverage	pident	coverage	pident	coverage	pident	coverage	pident	coverage	pident	coverage	pident	coverage	pident	coverage		100-99.4	97-100
plasmid_94_00001		hypothetical protein	100	100	100	100	100	100	100	100	100	100	100	100	100	100	100	100	100	100	100	100		98.5-98.4	97-100
plasmid_94_00002	TrbC	TrbC/VirB2 family protein	100	100	100	100	100	100	100	100	100	100	100	100	100	100	100	100	100	100	100	100		97.5-97.4	97-100
plasmid_94_00003	VirB3	VirB3 family type IV secretion system protein	100	100	100	100	100	100	100	100	99.683	100	100	100	99.683	100	99.683	100	100	100	100	100		96.5-96.4	97-100
plasmid_94_00004	VirB4	Type IV secretion system protein virB4	100	100	100	100	100	100	99.959	100	100	100	100	100	100	100	100	100	100	100	100	100		95.5-95.4	97-100
plasmid_94_00005	trbJ	P-type conjugative transfer protein TrbJ	100	100	100	100	100	100	100	100	100	100	100	100	100	100	100	100	100	100	100	100		80-94.9	97-100
plasmid_94_00006	trbB	P-type conjugative transfer ATPase TrbB	100	100	100	100	100	100	100	100	100	100	100	100	100	100	100	100	100	100	100	100		100-99.4	80-97
plasmid_94_00007	trbL	P-type conjugative transfer protein TrbL	100	100	100	100	100	100	100	100	100	100	100	100	100	100	100	100	100	100	100	100		98.5-98.4	80-97
plasmid_94_00008	VirB8	type IV secretion system protein	100	100	100	100	100	100	100	100	100	100	100	100	100	100	100	100	100	100	100	100		97.5-97.4	80-97
plasmid_94_00009	trbG	P-type conjugative transfer protein TrbG	100	100	100	100	99.885	100	100	100	100	100	100	100	100	100	100	100	100	100	100	100		96.5-96.4	80-97
plasmid_94_00010		hypothetical protein	100	100	100	100	100	100	100	100	100	100	100	100	100	100	100	100	100	100	100	100		95.5-95.4	80-97
plasmid_94_00011	VirB10	TrbI/VirB10 family protein	99.92	100	100	100	100	100	100	100	100	100	100	100	100	100	100	100	100	100	100	100		80-94.9	80-97
plasmid_94_00012		hypothetical protein	100	100	100	100	100	100	100	100	100	100	100	100	100	100	100	100	100	100	100	100		100-99.4	50-80
plasmid_94_00013		type II and III secretion system protein	100	100	100	100	100	100	100	100	100	100	99.933	100	100	100	100	100	100	100	100	100		98.5-98.4	50-80
plasmid_94_00014		hypothetical protein	100	100	100	100	100	100	100	100	100	100	100	100	100	100	100	100	100	100	100	100		97.5-97.4	50-80
plasmid_94_00015		hypothetical protein	100	100	100	100	100	100	100	100	100	100	100	100	100	100	100	100	100	100	100	100		96.5-96.4	50-80
plasmid_94_00016	cpaF	Flp pilus assembly complex ATPase component	100	100	100	100	100	100	100	100	100	100	100	100	100	100	100	100	100	100	100	100		95.5-95.4	50-80
plasmid_94_00017		hypothetical protein	100	100	100	100	100	100	100	100	100	100	100	100	100	100	100	100	100	62.6866	100	100		80-94.9	50-80
plasmid_94_00018		hypothetical protein	100	100	100	100	100	100	100	100	100	100	100	100	100	100	100	100	100	100	100	100
plasmid_94_00019		hypothetical protein	100	100	100	100	100	100	100	100	100	100	100	100	100	100	100	100	100	100	100	100
plasmid_94_00020		hypothetical protein	100	100	100	100	100	100	100	100	100	100	100	100	100	100	100	100	100	100	100	100
plasmid_94_00021	PulG	type II secretion system GspH family protein	100	100	100	100	100	100	100	100	100	100	100	100	100	100	100	100	100	100	100	100
plasmid_94_00022	Tryp_SPc	trypsin-like serine protease	100	100	100	100	100	100	100	100	100	100	100	100	100	100	99.904	100	100	100	100	100
plasmid_94_00023		hypothetical protein	100	100	100	100	100	100	100	100	100	100	100	100	100	100	100	100	100	100	100	100
plasmid_94_00024	HOK_GEF	Hok/Gef family protein	100	100	100	100	100	100	100	100	100	100	100	100	100	100	100	100	100	100	100	100
plasmid_94_00025		hypothetical protein	100	100	100	100	100	100	100	100	100	100	100	100	100	100	100	100	100	100	100	100
plasmid_94_00026		hypothetical protein	100	100	100	100	100	100	100	100	100	100	100	100	100	100	100	100	100	100	100	100
plasmid_94_00027		hypothetical protein	100	100	100	100	100	100	100	100	100	100	100	100	100	100	100	100	100	100	100	100
plasmid_94_00028		hypothetical protein	100	100	100	100	100	100	100	100	100	100	100	100	100	100	99.778	100	100	100	100	100
plasmid_94_00029	traF	conjugative transfer signal peptidase TraF	100	100	100	100	100	100	99.805	100	99.805	100	100	100	100	100	100	100	100	100	100	100
plasmid_94_00030	virB1	lytic transglycosylase domain-containing protein	100	100	100	100	100	100	100	100	100	100	100	100	100	100	100	100	100	100	100	100
plasmid_94_00031		hypothetical protein	100	100	100	100	100	100	100	100	100	100	100	100	100	100	100	100	100	100	100	100
plasmid_94_00032		hypothetical protein	100	52.6016	100	52.6016	100	52.6016	100	52.6016	100	52.6016	100	52.6016	100	52.6016	100	52.6016	100	52.6016	100	100
plasmid_94_00033		hypothetical protein	99.202	51.4184	99.202	51.4184	99.202	51.4184	99.202	51.4184	99.158	51.4184	99.9663	34.87	99.202	51.4184	99.202	51.4184	99.202	51.4184	100	100
plasmid_94_00034		hypothetical protein	100	58.5911	100	58.5911	100	58.5911	100	58.5911	100	58.5911	99.828	58.5911	100	58.5911	100	58.5911	100	58.5911	100	100
plasmid_94_00035		hypothetical protein	100	53.3069	100	53.3069	100	53.3069	100	53.3069	100	53.3069	100	53.3069	100	53.3069	100	53.3069	100	53.3069	100	100
plasmid_94_00036		hypothetical protein	100	100	100	100	100	100	100	100	100	100	100	100	100	100	99.742	100	100	100	100	100
plasmid_94_00037	hns	DNA-binding protein H-NS	100	100	100	100	100	100	100	100	100	100	100	100	100	100	100	100	100	100	100	100
plasmid_94_00038	VirD4	TraM recognition domain-containing protein	100	100	100	100	100	100	100	100	100	100	100	100	100	100	100	100	100	100	100	100
plasmid_94_00039		hypothetical protein	100	100	100	100	100	100	100	100	100	100	100	100	100	100	100	100	100	100	100	100
plasmid_94_00040		hypothetical protein	100	100	100	100	100	100	100	100	100	100	100	100	100	100	100	100	100	100	100	100
plasmid_94_00041		hypothetical protein	100	100	100	100	100	100	100	100	100	100	100	100	100	100	100	100	100	100	100	100
plasmid_94_00042	topB	topoisomerase DNA-binding C4 zinc finger domain-containing protein	100	100	100	100	100	100	100	100	100	100	99.955	100	100	100	100	100	100	100	100	100
plasmid_94_00043		hypothetical protein	100	100	100	100	100	100	100	100	100	100	100	100	100	100	100	100	100	100	100	100
plasmid_94_00044		hypothetical protein	100	100	100	100	100	100	100	100	100	100	100	100	100	100	100	100	100	100	100	100
plasmid_94_00045		hypothetical protein	100	100	100	100	100	100	100	100	100	100	100	100	100	100	100	100	100	100	100	100
plasmid_94_00046		hypothetical protein	100	100	100	100	100	100	100	100	100	100	100	100	100	100	100	100	100	100	100	100
plasmid_94_00047	klcA	Antirestriction protein KlcA	100	100	100	100	100	100	100	100	100	100	100	100	100	100	100	100	100	100	100	100
plasmid_94_00048		hypothetical protein	100	100	100	100	100	100	100	100	100	100	100	100	100	100	100	100	100	100	100	100
plasmid_94_00049	traC	ssDNA-binding domain-containing protein	100	100	100	100	99.888	100	100	100	100	100	100	100	100	100	100	100	100	100	100	100
plasmid_94_00050		hypothetical protein	100	100	100	100	100	100	100	100	100	100	100	100	100	100	100	100	100	100	100	100
plasmid_94_00051		antirestriction protein	100	100	100	100	100	100	100	100	100	100	100	100	100	100	100	100	100	100	100	100
plasmid_94_00052		hypothetical protein	100	100	100	100	100	100	100	100	100	100	100	100	100	100	100	100	100	100	100	100
plasmid_94_00053		hypothetical protein	100	100	100	100	100	100	100	100	100	100	100	100	100	100	100	100	100	100	100	100
plasmid_94_00054		hypothetical protein	100	100	100	100	100	100	100	100	100	100	100	100	100	100	100	100	100	100	100	100
plasmid_94_00055	HOK_GEF	Hok/Gef family protein	100	100	100	100	100	100	100	100	100	100	100	100	100	100	100	100	100	100	100	100
plasmid_94_00056	DUF2913	DUF2913 family protein	100	100	100	100	100	100	100	100	100	100	100	100	100	100	100	100	100	100	100	100
plasmid_94_00057		hypothetical protein	100	100	100	100	100	100	100	100	100	100	100	100	100	100	100	100	100	100	100	100
plasmid_94_00058		hypothetical protein	100	100	100	100	100	100	100	100	100	100	100	100	100	100	100	100	100	100	100	100
plasmid_94_00059		hypothetical protein	100	100	100	100	100	100	100	100	100	100	100	100	99.933	100	100	100	100	100	100	100
plasmid_94_00060		hypothetical protein	100	100	100	51.5909	100	51.5657	99.9745	51.5909	100	51.5909	100	51.5909	100	51.5909	100	51.5909	100	51.5909	100	100
plasmid_94_00061	transpos_IS5_2	IS5 family transposase	94.354	100	100	100	100	100	100	100	100	100	100	100	99.8915	51.7372	99.9455	51.7372	100	100	100	100
plasmid_94_00062		hypothetical protein			100	100	100	100	100	100	100	100	99.517	100					100	100	100	100
plasmid_94_00063		hypothetical protein			100	100	100	100	100	100	100	100	100	100					100	100	100	100
plasmid_94_00064		hypothetical protein			100	100	100	100	100	100	100	100	100	100					100	100	100	100
plasmid_94_00065	transpos_IS5_2	IS5 family transposase	94.354	100	100	100	100	100	100	100	100	100	100	100	99.8915	51.7372	99.9455	51.7372	100	100	100	100
plasmid_94_00066	pirA	PirA toxin	100	100	100	100	100	100	100	100	100	100	100	100	100	100	100	100	100	100	100	100
plasmid_94_00067	pirB	PirB toxin	100	100	100	100	100	100	100	100	100	100	100	100	100	100	100	100	100	100	100	100
plasmid_94_00068		hypothetical protein	100	100	100	100	100	100	100	100	100	100	100	100	100	100	100	100	100	100	100	100
plasmid_94_00069	transpos_IS5_2	IS5 family transposase	94.354	100	100	100	100	100	100	100	100	100	100	100	99.8915	51.7372	99.9455	51.7372	100	100	100	100
plasmid_94_00070		hypothetical protein	100	11.8644	100	55.9322	99.5497	29.818	100	55.9322	100	55.9322	100	55.9322	99.8115	56.6855	100	56.6855	100	55.9322	100	100
plasmid_94_00071		hypothetical protein			100	100	100	100	100	100	99.919	100	100	100	100	100	100	100	100	100	100	100
plasmid_94_00072		hypothetical protein			100	100	100	100	100	100	100	48.2733	100	100	100	100	100	100	100	100	100	100
plasmid_94_00073	recF	DNA replication and repair protein RecF	100	100	100	100	99.914	100	100	100	100	100	100	100	100	100	99.907	50.407	100	100	100	100
plasmid_94_00074		hypothetical protein	100	100	100	100	100	100	100	100	100	100	100	100	100	100	100	100	100	100	100	100
plasmid_94_00075		hypothetical protein	100	100	100	100	100	100	100	100	100	100	100	100	100	100	100	100	100	100	100	100
plasmid_94_00076	SMC_prok_B	DNA-binding protein	100	100	100	100	100	100	100	100	100	100	100	100	100	100	100	100	100	100	100	100
plasmid_94_00077		hypothetical protein	100	100	100	100	100	100	100	100	100	100	100	100	100	100	100	100	100	100	100	100
plasmid_94_00078		hypothetical protein	100	100	100	100	100	100	100	100	100	100	100	100	100	100	100	100	100	100	100	100
plasmid_94_00079	parA	chromosome partitioning protein ParA	100	100	100	100	100	100	100	100	100	100	100	100	100	100	100	100	100	100	100	100
plasmid_94_00080	rpnA_1	Rpn family recombination-promoting nuclease/putative transposase	100	100	100	100	100	100	100	100	100	100	100	100	100	100	100	100	100	100	100	100
plasmid_94_00081	transpos_Tn3	Tn3 family transposase	100	100	100	100	100	100	100	100	100	54.2791	100	100	100	100	100	100	100	100	100	100
plasmid_94_00082	tnpR	recombinase family protein	100	100	100	100	100	100	100	100	100	100	100	100	100	100	100	100	100	100	100	100
plasmid_94_00083		hypothetical protein	100	100	100	100	100	100	100	100	100	100	100	100	100	100	100	100	100	100	100	100
plasmid_94_00084	rpnA_2	Rpn family recombination-promoting nuclease/putative transposase	100	100	100	100	100	100	100	100	100	100	100	100	100	100	100	100	100	100	100	100
plasmid_94_00085		hypothetical protein	100	100	100	100	100	100	100	100	100	100	100	100	100	100	100	100	100	100	100	100

## Sheet: Table S3
TABLE S3. List of the predicted Genomic Islands (GIs) for each of the nine V. parahaemolyticus genomes assembled in this study, including coordinates and gene annotation.
Isolate	Chromosome	Locus	Gene ID	Product	Island start	Island end	Length
BA37P5	1	BEHFEKEE_01654	uspA_1	Universal stress protein A	4216439	4220981	4542
BA37P5	1	BEHFEKEE_01656	dmlR_7	HTH-type transcriptional regulator DmlR	4216439	4220981	4542
BA37P5	1	BEHFEKEE_04955	-	Sulfurtransferase	3880926	3885670	4744
BA37P5	1	BEHFEKEE_04956	sgrR_4	HTH-type transcriptional regulator SgrR	3880926	3885670	4744
BA37P5	1	BEHFEKEE_04957	oprF_6	Outer membrane porin F	3880926	3885670	4744
BA37P5	1	BEHFEKEE_01831	-	Outer membrane protein Omp38	4403125	4407953	4828
BA37P5	1	BEHFEKEE_01835	bepA_3	Beta-barrel assembly-enhancing protease	4403125	4407953	4828
BA37P5	1	BEHFEKEE_02890	ccp_1	Cytochrome c551 peroxidase	5429564	5434415	4851
BA37P5	1	BEHFEKEE_05406	dgcC_4	putative diguanylate cyclase DgcC	6198279	6203580	5301
BA37P5	1	BEHFEKEE_04578	virB1	Type IV secretion system protein virB1	4934843	4940358	5515
BA37P5	1	BEHFEKEE_05162	ywqN	Putative NAD(P)H-dependent FMN-containing oxidoreductase YwqN	3813137	3818794	5657
BA37P5	1	BEHFEKEE_05235	tnpR_4	Transposon Tn3 resolvase	4894566	4900318	5752
BA37P5	1	BEHFEKEE_02806	yafV_1	Omega-amidase YafV	261022	266844	5822
BA37P5	1	BEHFEKEE_02807	linC	2,5-dichloro-2,5-cyclohexadiene-1,4-diol dehydrogenase	261022	266844	5822
BA37P5	1	BEHFEKEE_02811	waaA	3-deoxy-D-manno-octulosonic acid transferase	261022	266844	5822
BA37P5	1	BEHFEKEE_02812	rfaF	ADP-heptose--LPS heptosyltransferase 2	261022	266844	5822
BA37P5	1	BEHFEKEE_05343	thiC_2	Phosphomethylpyrimidine synthase	5761433	5768145	6712
BA37P5	1	BEHFEKEE_02798	pglE	UDP-N-acetylbacillosamine transaminase	252803	259706	6903
BA37P5	1	BEHFEKEE_02799	legG	GDP/UDP-N,N'-diacetylbacillosamine 2-epimerase (hydrolyzing)	252803	259706	6903
BA37P5	1	BEHFEKEE_02800	legI	N,N'-diacetyllegionaminic acid synthase	252803	259706	6903
BA37P5	1	BEHFEKEE_02801	epsM_2	Putative acetyltransferase EpsM	252803	259706	6903
BA37P5	1	BEHFEKEE_02802	hddC	D-glycero-alpha-D-manno-heptose 1-phosphate guanylyltransferase	252803	259706	6903
BA37P5	1	BEHFEKEE_02803	neuA	N-acylneuraminate cytidylyltransferase	252803	259706	6903
BA37P5	1	BEHFEKEE_02804	iolG	Inositol 2-dehydrogenase/D-chiro-inositol 3-dehydrogenase	252803	259706	6903
BA37P5	1	BEHFEKEE_02805	kat	3-aminobutyryl-CoA aminotransferase	252803	259706	6903
BA37P5	1	BEHFEKEE_05104	gpmB	phosphoglycerate mutase GpmB	4033638	4041222	7584
BA37P5	1	BEHFEKEE_01978	pdeI	putative cyclic di-GMP phosphodiesterase PdeI	422762	431066	8304
BA37P5	1	BEHFEKEE_01979	ureR	Urease operon transcriptional activator	422762	431066	8304
BA37P5	1	BEHFEKEE_01981	metQ_1	D-methionine-binding lipoprotein MetQ	422762	431066	8304
BA37P5	1	BEHFEKEE_01982	intA_2	Prophage integrase IntA	422762	431066	8304
BA37P5	1	BEHFEKEE_04805	nifA	Nif-specific regulatory protein	694509	702864	8355
BA37P5	1	BEHFEKEE_04806	-	Cardiolipin synthase	694509	702864	8355
BA37P5	1	BEHFEKEE_04808	recD_2	RecBCD enzyme subunit RecD	694509	702864	8355
BA37P5	1	BEHFEKEE_04965	hipA_2	Serine/threonine-protein kinase toxin HipA	4094120	4102872	8752
BA37P5	1	BEHFEKEE_01979	ureR	Urease operon transcriptional activator	423799	432959	9160
BA37P5	1	BEHFEKEE_01981	metQ_1	D-methionine-binding lipoprotein MetQ	423799	432959	9160
BA37P5	1	BEHFEKEE_01982	intA_2	Prophage integrase IntA	423799	432959	9160
BA37P5	1	BEHFEKEE_01979	ureR	Urease operon transcriptional activator	423799	432959	9160
BA37P5	1	BEHFEKEE_01981	metQ_1	D-methionine-binding lipoprotein MetQ	423799	432959	9160
BA37P5	1	BEHFEKEE_01982	intA_2	Prophage integrase IntA	423799	432959	9160
BA37P5	1	BEHFEKEE_04552	virB4	Type IV secretion system protein virB4	4913946	4923531	9585
BA37P5	1	BEHFEKEE_04554	-	Type IV secretion system protein VirB11	4913946	4923531	9585
BA37P5	1	BEHFEKEE_04557	virB9	Type IV secretion system protein virB9	4913946	4923531	9585
BA37P5	1	BEHFEKEE_04559	-	Type IV secretion system protein virB10	4913946	4923531	9585
BA37P5	1	BEHFEKEE_02526	rhsC_1	Putative deoxyribonuclease RhsC	1728183	1738017	9834
BA37P5	1	BEHFEKEE_02532	amtB_2	Ammonia channel	1728183	1738017	9834
BA37P5	1	BEHFEKEE_02534	cobB	NAD-dependent protein deacylase	1728183	1738017	9834
BA37P5	1	BEHFEKEE_05267	dmlR_14	HTH-type transcriptional regulator DmlR	4733084	4743438	10354
BA37P5	1	BEHFEKEE_05133	yafV_2	Omega-amidase YafV	6062384	6073048	10664
BA37P5	1	BEHFEKEE_05135	parE1_2	Toxin ParE1	6062384	6073048	10664
BA37P5	1	BEHFEKEE_05140	socA	Antitoxin SocA	6062384	6073048	10664
BA37P5	1	BEHFEKEE_05350	soxR_2	Redox-sensitive transcriptional activator SoxR	6062384	6073048	10664
BA37P5	1	BEHFEKEE_01280	yopJ	Effector protein YopJ	5000795	5011604	10809
BA37P5	1	BEHFEKEE_01288	yscU_1	Yop proteins translocation protein U	5000795	5011604	10809
BA37P5	1	BEHFEKEE_01289	ssaV	Secretion system apparatus protein SsaV	5000795	5011604	10809
BA37P5	1	BEHFEKEE_05216	rnhA_2	Ribonuclease HI	725762	736669	10907
BA37P5	1	BEHFEKEE_04828	ompA_5	Outer membrane protein A	725762	736669	10907
BA37P5	1	BEHFEKEE_03857	smpB	SsrA-binding protein	725762	736669	10907
BA37P5	1	BEHFEKEE_03858	ratA	Ribosome association toxin RatA	725762	736669	10907
BA37P5	1	BEHFEKEE_05378	ydhR_2	Putative monooxygenase YdhR	4860561	4872213	11652
BA37P5	1	BEHFEKEE_02821	wzc_2	Tyrosine-protein kinase wzc	278222	290568	12346
BA37P5	1	BEHFEKEE_02822	rfbB_2	dTDP-glucose 4,6-dehydratase	278222	290568	12346
BA37P5	1	BEHFEKEE_02823	rffH	Glucose-1-phosphate thymidylyltransferase 2	278222	290568	12346
BA37P5	1	BEHFEKEE_02824	rfbD	dTDP-4-dehydrorhamnose reductase	278222	290568	12346
BA37P5	1	BEHFEKEE_02829	rfbC	dTDP-4-dehydrorhamnose 3,5-epimerase	278222	290568	12346
BA37P5	1	BEHFEKEE_02831	epsL_2	putative sugar transferase EpsL	278222	290568	12346
BA37P5	1	BEHFEKEE_02834	per	GDP-perosamine synthase	278222	290568	12346
BA37P5	1	BEHFEKEE_00823	-	Bacterial dynamin-like protein	1063852	1077059	13207
BA37P5	1	BEHFEKEE_00826	yobL	Ribonuclease YobL	1063852	1077059	13207
BA37P5	1	BEHFEKEE_00828	nfdA_1	N-substituted formamide deformylase	1063852	1077059	13207
BA37P5	1	BEHFEKEE_00832	fmt_1	Methionyl-tRNA formyltransferase	1063852	1077059	13207
BA37P5	1	BEHFEKEE_05075	ypeA_3	Acetyltransferase YpeA	2043076	2057165	14089
BA37P5	1	BEHFEKEE_04219	rhtC_2	Threonine efflux protein	2043076	2057165	14089
BA37P5	1	BEHFEKEE_04217	xerD_3	Tyrosine recombinase XerD	2043076	2057165	14089
BA37P5	1	BEHFEKEE_04490	yfgJ	putative protein YfgJ	679777	694763	14986
BA37P5	1	BEHFEKEE_00509	xerC_1	Tyrosine recombinase XerC	2349538	2365697	16159
BA37P5	1	BEHFEKEE_00504	intQ_1	Putative defective protein IntQ	2349538	2365697	16159
BA37P5	1	BEHFEKEE_00501	smc_1	Chromosome partition protein Smc	2349538	2365697	16159
BA37P5	1	BEHFEKEE_00497	hipB	Antitoxin HipB	2349538	2365697	16159
BA37P5	1	BEHFEKEE_00509	xerC_1	Tyrosine recombinase XerC	2349538	2368386	18848
BA37P5	1	BEHFEKEE_00504	intQ_1	Putative defective protein IntQ	2349538	2368386	18848
BA37P5	1	BEHFEKEE_00501	smc_1	Chromosome partition protein Smc	2349538	2368386	18848
BA37P5	1	BEHFEKEE_00497	hipB	Antitoxin HipB	2349538	2368386	18848
BA37P5	1	BEHFEKEE_00509	xerC_1	Tyrosine recombinase XerC	2349538	2368386	18848
BA37P5	1	BEHFEKEE_00504	intQ_1	Putative defective protein IntQ	2349538	2368386	18848
BA37P5	1	BEHFEKEE_00501	smc_1	Chromosome partition protein Smc	2349538	2368386	18848
BA37P5	1	BEHFEKEE_00497	hipB	Antitoxin HipB	2349538	2368386	18848
BA37P5	1	BEHFEKEE_00496	acuC	Acetoin utilization protein AcuC	2349538	2368386	18848
BA37P5	1	BEHFEKEE_00495	csgA_1	C-factor	2349538	2368386	18848
BA37P5	1	BEHFEKEE_05133	yafV_2	Omega-amidase YafV	6048356	6069382	21026
BA37P5	1	BEHFEKEE_05135	parE1_2	Toxin ParE1	6048356	6069382	21026
BA37P5	1	BEHFEKEE_05140	socA	Antitoxin SocA	6048356	6069382	21026
BA37P5	1	BEHFEKEE_00945	xerD_1	Tyrosine recombinase XerD	1211286	1233522	22236
BA37P5	1	BEHFEKEE_00946	uvrB_2	UvrABC system protein B	1211286	1233522	22236
BA37P5	1	BEHFEKEE_00952	intA_1	Prophage integrase IntA	1211286	1233522	22236
BA37P5	1	BEHFEKEE_00959	pcrA_1	ATP-dependent DNA helicase PcrA	1211286	1233522	22236
BA37P5	1	BEHFEKEE_00823	-	Bacterial dynamin-like protein	1063289	1086718	23429
BA37P5	1	BEHFEKEE_00826	yobL	Ribonuclease YobL	1063289	1086718	23429
BA37P5	1	BEHFEKEE_00828	nfdA_1	N-substituted formamide deformylase	1063289	1086718	23429
BA37P5	1	BEHFEKEE_00832	fmt_1	Methionyl-tRNA formyltransferase	1063289	1086718	23429
BA37P5	1	BEHFEKEE_00823	-	Bacterial dynamin-like protein	1063289	1086718	23429
BA37P5	1	BEHFEKEE_00826	yobL	Ribonuclease YobL	1063289	1086718	23429
BA37P5	1	BEHFEKEE_00828	nfdA_1	N-substituted formamide deformylase	1063289	1086718	23429
BA37P5	1	BEHFEKEE_00832	fmt_1	Methionyl-tRNA formyltransferase	1063289	1086718	23429
BA37P5	1	BEHFEKEE_00836	rlmB_1	23S rRNA (guanosine-2'-O-)-methyltransferase RlmB	1063289	1086718	23429
BA37P5	1	BEHFEKEE_04876	bltD_4	Spermine/spermidine acetyltransferase	3838606	3864035	25429
BA37P5	1	BEHFEKEE_04879	parE1_1	Toxin ParE1	3838606	3864035	25429
BA37P5	1	BEHFEKEE_05229	barA_5	Signal transduction histidine-protein kinase BarA	3838606	3864035	25429
BA37P5	1	BEHFEKEE_00945	xerD_1	Tyrosine recombinase XerD	1207644	1233522	25878
BA37P5	1	BEHFEKEE_00946	uvrB_2	UvrABC system protein B	1207644	1233522	25878
BA37P5	1	BEHFEKEE_00952	intA_1	Prophage integrase IntA	1207644	1233522	25878
BA37P5	1	BEHFEKEE_00959	pcrA_1	ATP-dependent DNA helicase PcrA	1207644	1233522	25878
BA37P5	1	BEHFEKEE_00942	luxQ_1	Autoinducer 2 sensor kinase/phosphatase LuxQ	1207644	1233522	25878
BA37P5	1	BEHFEKEE_00943	alaE	L-alanine exporter AlaE	1207644	1233522	25878
BA37P5	1	BEHFEKEE_00945	xerD_1	Tyrosine recombinase XerD	1207644	1233522	25878
BA37P5	1	BEHFEKEE_00946	uvrB_2	UvrABC system protein B	1207644	1233522	25878
BA37P5	1	BEHFEKEE_00952	intA_1	Prophage integrase IntA	1207644	1233522	25878
BA37P5	1	BEHFEKEE_00959	pcrA_1	ATP-dependent DNA helicase PcrA	1207644	1233522	25878
BA37P5	1	BEHFEKEE_05149	pqiB_2	Paraquat-inducible protein B	5788225	5815625	27400
BA37P5	1	BEHFEKEE_05150	mkl_2	putative ribonucleotide transport ATP-binding protein mkl	5788225	5815625	27400
BA37P5	1	BEHFEKEE_05151	mlaE_3	putative phospholipid ABC transporter permease protein MlaE	5788225	5815625	27400
BA37P5	1	BEHFEKEE_05271	xerC_6	Tyrosine recombinase XerC	5788225	5815625	27400
BA37P5	1	BEHFEKEE_05272	hin	DNA-invertase hin	5788225	5815625	27400
BA37P5	1	BEHFEKEE_04955	-	Sulfurtransferase	3869782	3898165	28383
BA37P5	1	BEHFEKEE_04956	sgrR_4	HTH-type transcriptional regulator SgrR	3869782	3898165	28383
BA37P5	1	BEHFEKEE_04957	oprF_6	Outer membrane porin F	3869782	3898165	28383
BA37P5	1	BEHFEKEE_04953	algE7_2	Alginate lyase 7	3869782	3898165	28383
BA37P5	1	BEHFEKEE_04955	-	Sulfurtransferase	3869782	3898165	28383
BA37P5	1	BEHFEKEE_04956	sgrR_4	HTH-type transcriptional regulator SgrR	3869782	3898165	28383
BA37P5	1	BEHFEKEE_05324	spoIIAB_2	Anti-sigma F factor	3869782	3898165	28383
BA37P5	1	BEHFEKEE_05325	mprA_4	Response regulator MprA	3869782	3898165	28383
BA37P5	1	BEHFEKEE_04958	bepC_3	Outer membrane efflux protein BepC	3869782	3898165	28383
BA37P5	1	BEHFEKEE_05007	zot_2	Zona occludens toxin	3869782	3898165	28383
BA37P5	1	BEHFEKEE_04920	traJ	Protein TraJ	6122747	6152014	29267
BA37P5	1	BEHFEKEE_04921	traI	Protein TraI	6122747	6152014	29267
BA37P5	1	BEHFEKEE_04931	tadA_3	tRNA-specific adenosine deaminase	6122747	6152014	29267
BA37P5	1	BEHFEKEE_04933	-	Aminodeoxyfutalosine deaminase	6122747	6152014	29267
BA37P5	1	BEHFEKEE_04934	-	dITP/XTP pyrophosphatase	6122747	6152014	29267
BA37P5	1	BEHFEKEE_05152	wecA	UDP-N-acetylgalactosamine-undecaprenyl- phosphate N-acetylgalactosaminephosphotransferase	6122747	6152014	29267
BA37P5	1	BEHFEKEE_04920	traJ	Protein TraJ	6122747	6152014	29267
BA37P5	1	BEHFEKEE_04921	traI	Protein TraI	6122747	6152014	29267
BA37P5	1	BEHFEKEE_04931	tadA_3	tRNA-specific adenosine deaminase	6122747	6152014	29267
BA37P5	1	BEHFEKEE_04933	-	Aminodeoxyfutalosine deaminase	6122747	6152014	29267
BA37P5	1	BEHFEKEE_04934	-	dITP/XTP pyrophosphatase	6122747	6152014	29267
BA37P5	1	BEHFEKEE_05152	wecA	UDP-N-acetylgalactosamine-undecaprenyl- phosphate N-acetylgalactosaminephosphotransferase	6122747	6152014	29267
BA37P5	1	BEHFEKEE_05153	ugd_2	UDP-glucose 6-dehydrogenase	6122747	6152014	29267
BA37P5	1	BEHFEKEE_05154	wbgU_2	UDP-N-acetylglucosamine 4-epimerase	6122747	6152014	29267
BA37P5	1	BEHFEKEE_05096	yoeB	Toxin YoeB	2004882	2035252	30370
BA37P5	1	BEHFEKEE_05095	yefM	Antitoxin YefM	2004882	2035252	30370
BA37P5	1	BEHFEKEE_05091	pld_2	Phospholipase D	2004882	2035252	30370
BA37P5	1	BEHFEKEE_05090	-	Acetyltransferase	2004882	2035252	30370
BA37P5	1	BEHFEKEE_04905	aaaT_2	L-amino acid N-acetyltransferase AaaT	2004882	2035252	30370
BA37P5	1	BEHFEKEE_04903	yabJ	2-iminobutanoate/2-iminopropanoate deaminase	2004882	2035252	30370
BA37P5	1	BEHFEKEE_04896	csaA	putative chaperone CsaA	2004882	2035252	30370
BA37P5	1	BEHFEKEE_04895	yhfA_2	Protein YhfA	2004882	2035252	30370
BA37P5	1	BEHFEKEE_04890	hit	Protein hit	2004882	2035252	30370
BA37P5	1	BEHFEKEE_01313	tdh1	Thermostable direct hemolysin 1	5018352	5050884	32532
BA37P5	1	BEHFEKEE_01322	csy3	CRISPR-associated protein Csy3	5018352	5050884	32532
BA37P5	1	BEHFEKEE_01325	vspR	Transcriptional regulator VspR	5018352	5050884	32532
BA37P5	1	BEHFEKEE_01328	tnsB	Transposon Tn7 transposition protein TnsB	5018352	5050884	32532
BA37P5	1	BEHFEKEE_01313	tdh1	Thermostable direct hemolysin 1	5018352	5051922	33570
BA37P5	1	BEHFEKEE_01322	csy3	CRISPR-associated protein Csy3	5018352	5051922	33570
BA37P5	1	BEHFEKEE_01325	vspR	Transcriptional regulator VspR	5018352	5051922	33570
BA37P5	1	BEHFEKEE_01328	tnsB	Transposon Tn7 transposition protein TnsB	5018352	5051922	33570
BA37P5	1	BEHFEKEE_01313	tdh1	Thermostable direct hemolysin 1	5018352	5051922	33570
BA37P5	1	BEHFEKEE_01322	csy3	CRISPR-associated protein Csy3	5018352	5051922	33570
BA37P5	1	BEHFEKEE_01325	vspR	Transcriptional regulator VspR	5018352	5051922	33570
BA37P5	1	BEHFEKEE_01328	tnsB	Transposon Tn7 transposition protein TnsB	5018352	5051922	33570
BA37P5	1	BEHFEKEE_01330	-	putative acyl-CoA thioester hydrolase	5018352	5051922	33570
BA37P5	1	BEHFEKEE_05096	yoeB	Toxin YoeB	2005728	2044410	38682
BA37P5	1	BEHFEKEE_05095	yefM	Antitoxin YefM	2005728	2044410	38682
BA37P5	1	BEHFEKEE_05091	pld_2	Phospholipase D	2005728	2044410	38682
BA37P5	1	BEHFEKEE_05090	-	Acetyltransferase	2005728	2044410	38682
BA37P5	1	BEHFEKEE_04905	aaaT_2	L-amino acid N-acetyltransferase AaaT	2005728	2044410	38682
BA37P5	1	BEHFEKEE_04903	yabJ	2-iminobutanoate/2-iminopropanoate deaminase	2005728	2044410	38682
BA37P5	1	BEHFEKEE_04896	csaA	putative chaperone CsaA	2005728	2044410	38682
BA37P5	1	BEHFEKEE_04895	yhfA_2	Protein YhfA	2005728	2044410	38682
BA37P5	1	BEHFEKEE_05096	yoeB	Toxin YoeB	2005728	2044410	38682
BA37P5	1	BEHFEKEE_05095	yefM	Antitoxin YefM	2005728	2044410	38682
BA37P5	1	BEHFEKEE_05091	pld_2	Phospholipase D	2005728	2044410	38682
BA37P5	1	BEHFEKEE_05090	-	Acetyltransferase	2005728	2044410	38682
BA37P5	1	BEHFEKEE_04890	hit	Protein hit	2005728	2044410	38682
BA37P5	1	BEHFEKEE_04686	hupA	DNA-binding protein HU-alpha	3482390	3523331	40941
BA37P5	1	BEHFEKEE_04689	ghrA	Glyoxylate/hydroxypyruvate reductase A	3482390	3523331	40941
BA37P5	1	BEHFEKEE_04690	udg	Type-4 uracil-DNA glycosylase	3482390	3523331	40941
BA37P5	1	BEHFEKEE_04691	hemE	Uroporphyrinogen decarboxylase	3482390	3523331	40941
BA37P5	1	BEHFEKEE_04694	nudC	NADH pyrophosphatase	3482390	3523331	40941
BA37P5	1	BEHFEKEE_04695	rsd	Regulator of sigma D	3482390	3523331	40941
BA37P5	1	BEHFEKEE_04696	rpoC	DNA-directed RNA polymerase subunit beta'	3482390	3523331	40941
BA37P5	1	BEHFEKEE_04697	rpoB	DNA-directed RNA polymerase subunit beta	3482390	3523331	40941
BA37P5	1	BEHFEKEE_04698	rplL	50S ribosomal protein L7/L12	3482390	3523331	40941
BA37P5	1	BEHFEKEE_04699	rplJ	50S ribosomal protein L10	3482390	3523331	40941
BA37P5	1	BEHFEKEE_04700	rplA	50S ribosomal protein L1	3482390	3523331	40941
BA37P5	1	BEHFEKEE_04701	rplK	50S ribosomal protein L11	3482390	3523331	40941
BA37P5	1	BEHFEKEE_04702	nusG	Transcription termination/antitermination protein NusG	3482390	3523331	40941
BA37P5	1	BEHFEKEE_04703	secE	Protein translocase subunit SecE	3482390	3523331	40941
BA37P5	1	BEHFEKEE_04704	tufB_2	Elongation factor Tu 2	3482390	3523331	40941
BA37P5	1	BEHFEKEE_04709	coaA_2	Pantothenate kinase	3482390	3523331	40941
BA37P5	1	BEHFEKEE_04710	birA	Bifunctional ligase/repressor BirA	3482390	3523331	40941
BA37P5	1	BEHFEKEE_04711	murB	UDP-N-acetylenolpyruvoylglucosamine reductase	3482390	3523331	40941
BA37P5	1	BEHFEKEE_05389	nhaP_3	Na(+)/H(+) antiporter NhaP	4837404	4880395	42991
BA37P5	1	BEHFEKEE_05260	bshA_2	N-acetyl-alpha-D-glucosaminyl L-malate synthase	4837404	4880395	42991
BA37P5	1	BEHFEKEE_04472	repA	Replication protein RepA	4837404	4880395	42991
BA37P5	1	BEHFEKEE_04474	dam_2	DNA adenine methylase	4837404	4880395	42991
BA37P5	1	BEHFEKEE_04480	rdgC_1	Recombination-associated protein RdgC	4837404	4880395	42991
BA37P5	1	BEHFEKEE_04481	trfA	Plasmid replication initiator protein TrfA	4837404	4880395	42991
BA37P5	1	BEHFEKEE_05334	mmgC_3	Acyl-CoA dehydrogenase	4837404	4880395	42991
BA37P5	1	BEHFEKEE_05298	ygjV_3	Inner membrane protein YgjV	4837404	4880395	42991
BA37P5	1	BEHFEKEE_05389	nhaP_3	Na(+)/H(+) antiporter NhaP	4837404	4880395	42991
BA37P5	1	BEHFEKEE_05260	bshA_2	N-acetyl-alpha-D-glucosaminyl L-malate synthase	4837404	4880395	42991
BA37P5	1	BEHFEKEE_05341	ybiT_3	putative ABC transporter ATP-binding protein YbiT	4837404	4880395	42991
BA37P5	1	BEHFEKEE_05299	eda_4	Putative KHG/KDPG aldolase	4837404	4880395	42991
BA37P5	1	BEHFEKEE_05300	kdgK_3	2-dehydro-3-deoxygluconokinase	4837404	4880395	42991
BA37P5	1	BEHFEKEE_05316	gnd_2	6-phosphogluconate dehydrogenase, decarboxylating	4837404	4880395	42991
BA37P5	1	BEHFEKEE_05376	wzc_3	Tyrosine-protein kinase wzc	4837404	4880395	42991
BA37P5	1	BEHFEKEE_05378	ydhR_2	Putative monooxygenase YdhR	4837404	4880395	42991
BA37P5	1	BEHFEKEE_05190	tnpR_3	Transposon gamma-delta resolvase	4956864	4999903	43039
BA37P5	1	BEHFEKEE_05191	ligA_5	DNA ligase	4956864	4999903	43039
BA37P5	1	BEHFEKEE_05273	intS	Prophage integrase IntS	4956864	4999903	43039
BA37P5	1	BEHFEKEE_05447	-	putative acyl-CoA thioester hydrolase	4956864	4999903	43039
BA37P5	1	BEHFEKEE_05190	tnpR_3	Transposon gamma-delta resolvase	4956864	4999903	43039
BA37P5	1	BEHFEKEE_05191	ligA_5	DNA ligase	4956864	4999903	43039
BA37P5	1	BEHFEKEE_05273	intS	Prophage integrase IntS	4956864	4999903	43039
BA37P5	1	BEHFEKEE_05447	-	putative acyl-CoA thioester hydrolase	4956864	4999903	43039
BA37P5	1	BEHFEKEE_01257	pdeL	Cyclic di-GMP phosphodiesterase PdeL	4956864	4999903	43039
BA37P5	1	BEHFEKEE_01257	pdeL	Cyclic di-GMP phosphodiesterase PdeL	4956864	4999903	43039
BA37P5	1	BEHFEKEE_01262	-	Putative NAD(+)--arginine ADP-ribosyltransferase Vis	4956864	4999903	43039
BA37P5	1	BEHFEKEE_01262	-	Putative NAD(+)--arginine ADP-ribosyltransferase Vis	4956864	4999903	43039
BA37P5	1	BEHFEKEE_01273	yscN_1	putative ATP synthase YscN	4956864	4999903	43039
BA37P5	1	BEHFEKEE_01273	yscN_1	putative ATP synthase YscN	4956864	4999903	43039
BA37P5	1	BEHFEKEE_01274	invG	Protein InvG	4956864	4999903	43039
BA37P5	1	BEHFEKEE_01274	invG	Protein InvG	4956864	4999903	43039
BA37P5	1	BEHFEKEE_01277	spaP_1	Surface presentation of antigens protein SpaP	4956864	4999903	43039
BA37P5	1	BEHFEKEE_01277	spaP_1	Surface presentation of antigens protein SpaP	4956864	4999903	43039
BA37P5	1	BEHFEKEE_05190	tnpR_3	Transposon gamma-delta resolvase	4955801	4999903	44102
BA37P5	1	BEHFEKEE_05191	ligA_5	DNA ligase	4955801	4999903	44102
BA37P5	1	BEHFEKEE_05273	intS	Prophage integrase IntS	4955801	4999903	44102
BA37P5	1	BEHFEKEE_05447	-	putative acyl-CoA thioester hydrolase	4955801	4999903	44102
BA37P5	1	BEHFEKEE_05190	tnpR_3	Transposon gamma-delta resolvase	4955801	4999903	44102
BA37P5	1	BEHFEKEE_05191	ligA_5	DNA ligase	4955801	4999903	44102
BA37P5	1	BEHFEKEE_05273	intS	Prophage integrase IntS	4955801	4999903	44102
BA37P5	1	BEHFEKEE_05447	-	putative acyl-CoA thioester hydrolase	4955801	4999903	44102
BA37P5	1	BEHFEKEE_01257	pdeL	Cyclic di-GMP phosphodiesterase PdeL	4955801	4999903	44102
BA37P5	1	BEHFEKEE_01257	pdeL	Cyclic di-GMP phosphodiesterase PdeL	4955801	4999903	44102
BA37P5	1	BEHFEKEE_01262	-	Putative NAD(+)--arginine ADP-ribosyltransferase Vis	4955801	4999903	44102
BA37P5	1	BEHFEKEE_01262	-	Putative NAD(+)--arginine ADP-ribosyltransferase Vis	4955801	4999903	44102
BA37P5	1	BEHFEKEE_01273	yscN_1	putative ATP synthase YscN	4955801	4999903	44102
BA37P5	1	BEHFEKEE_01273	yscN_1	putative ATP synthase YscN	4955801	4999903	44102
BA37P5	1	BEHFEKEE_01274	invG	Protein InvG	4955801	4999903	44102
BA37P5	1	BEHFEKEE_01274	invG	Protein InvG	4955801	4999903	44102
BA37P5	1	BEHFEKEE_01277	spaP_1	Surface presentation of antigens protein SpaP	4955801	4999903	44102
BA37P5	1	BEHFEKEE_01277	spaP_1	Surface presentation of antigens protein SpaP	4955801	4999903	44102
BA37P5	1	BEHFEKEE_04920	traJ	Protein TraJ	6122747	6171191	48444
BA37P5	1	BEHFEKEE_04921	traI	Protein TraI	6122747	6171191	48444
BA37P5	1	BEHFEKEE_04931	tadA_3	tRNA-specific adenosine deaminase	6122747	6171191	48444
BA37P5	1	BEHFEKEE_04933	-	Aminodeoxyfutalosine deaminase	6122747	6171191	48444
BA37P5	1	BEHFEKEE_04934	-	dITP/XTP pyrophosphatase	6122747	6171191	48444
BA37P5	1	BEHFEKEE_05152	wecA	UDP-N-acetylgalactosamine-undecaprenyl- phosphate N-acetylgalactosaminephosphotransferase	6122747	6171191	48444
BA37P5	1	BEHFEKEE_04920	traJ	Protein TraJ	6122747	6171191	48444
BA37P5	1	BEHFEKEE_04921	traI	Protein TraI	6122747	6171191	48444
BA37P5	1	BEHFEKEE_04931	tadA_3	tRNA-specific adenosine deaminase	6122747	6171191	48444
BA37P5	1	BEHFEKEE_04933	-	Aminodeoxyfutalosine deaminase	6122747	6171191	48444
BA37P5	1	BEHFEKEE_04934	-	dITP/XTP pyrophosphatase	6122747	6171191	48444
BA37P5	1	BEHFEKEE_05152	wecA	UDP-N-acetylgalactosamine-undecaprenyl- phosphate N-acetylgalactosaminephosphotransferase	6122747	6171191	48444
BA37P5	1	BEHFEKEE_05153	ugd_2	UDP-glucose 6-dehydrogenase	6122747	6171191	48444
BA37P5	1	BEHFEKEE_05154	wbgU_2	UDP-N-acetylglucosamine 4-epimerase	6122747	6171191	48444
BA37P5	1	BEHFEKEE_05155	gtaB_3	UTP--glucose-1-phosphate uridylyltransferase	6122747	6171191	48444
BA37P5	1	BEHFEKEE_05156	-	Ribonuclease	6122747	6171191	48444
BA37P5	1	BEHFEKEE_05420	srpA_3	Solvent efflux pump periplasmic linker SrpA	6122747	6171191	48444
BA37P5	1	BEHFEKEE_05267	dmlR_14	HTH-type transcriptional regulator DmlR	4729820	4782193	52373
BA37P5	1	BEHFEKEE_04397	intA_3	Prophage integrase IntA	4729820	4782193	52373
BA37P5	1	BEHFEKEE_04400	yejK_2	Nucleoid-associated protein YejK	4729820	4782193	52373
BA37P5	1	BEHFEKEE_04410	mltF_3	Membrane-bound lytic murein transglycosylase F	4729820	4782193	52373
BA37P5	1	BEHFEKEE_05250	korA	2-oxoglutarate oxidoreductase subunit KorA	4729820	4782193	52373
BA37P5	1	BEHFEKEE_05251	korB	2-oxoglutarate oxidoreductase subunit KorB	4729820	4782193	52373
BA37P5	1	BEHFEKEE_05268	tpm_3	Thiopurine S-methyltransferase	4729820	4782193	52373
BA37P5	1	BEHFEKEE_05269	-	Phenylacetate-coenzyme A ligase	4729820	4782193	52373
BA37P5	1	BEHFEKEE_05311	ushA_3	Protein UshA	4729820	4782193	52373
BA37P5	1	BEHFEKEE_05353	tsx_2	Nucleoside-specific channel-forming protein Tsx	4729820	4782193	52373
BA37P5	2	BEHFEKEE_04227	ppiC	Peptidyl-prolyl cis-trans isomerase C	534852	542213	7361
BA37P5	2	BEHFEKEE_01979	ureR	Urease operon transcriptional activator	3390567	3399727	9160
BA37P5	2	BEHFEKEE_01981	metQ_1	D-methionine-binding lipoprotein MetQ	3390567	3399727	9160
BA37P5	2	BEHFEKEE_01982	intA_2	Prophage integrase IntA	3390567	3399727	9160
BA37P5	2	BEHFEKEE_05321	btuD_2	Vitamin B12 import ATP-binding protein BtuD	3036981	3047335	10354
BA37P5	2	BEHFEKEE_03528	dgcC_3	putative diguanylate cyclase DgcC	3036981	3047335	10354
BA37P5	2	BEHFEKEE_05389	nhaP_3	Na(+)/H(+) antiporter NhaP	5405693	5417424	11731
BA37P5	2	BEHFEKEE_05260	bshA_2	N-acetyl-alpha-D-glucosaminyl L-malate synthase	5405693	5417424	11731
BA37P5	2	BEHFEKEE_04147	pncC_2	Nicotinamide-nucleotide amidohydrolase PncC	5771100	5783953	12853
BA37P5	2	BEHFEKEE_04148	ascD	CDP-6-deoxy-L-threo-D-glycero-4-hexulose-3- dehydrase reductase	5771100	5783953	12853
BA37P5	2	BEHFEKEE_04149	nrdB	Ribonucleoside-diphosphate reductase 1 subunit beta	5771100	5783953	12853
BA37P5	2	BEHFEKEE_04150	nrdA	Ribonucleoside-diphosphate reductase 1 subunit alpha	5771100	5783953	12853
BA37P5	2	BEHFEKEE_04151	ubiG_4	Ubiquinone biosynthesis O-methyltransferase	5771100	5783953	12853
BA37P5	2	BEHFEKEE_04152	gyrA	DNA gyrase subunit A	5771100	5783953	12853
BA37P5	2	BEHFEKEE_04153	nrfG	Formate-dependent nitrite reductase complex subunit NrfG	5771100	5783953	12853
BA37P5	2	BEHFEKEE_05380	tam_3	Trans-aconitate 2-methyltransferase	6142193	6157230	15037
BA37P5	2	BEHFEKEE_04489	xseA	Exodeoxyribonuclease 7 large subunit	4410763	4426155	15392
BA37P5	2	BEHFEKEE_04488	guaB_3	Inosine-5'-monophosphate dehydrogenase	4410763	4426155	15392
BA37P5	2	BEHFEKEE_04487	guaA	GMP synthase [glutamine-hydrolyzing]	4410763	4426155	15392
BA37P5	2	BEHFEKEE_04486	intA_4	Prophage integrase IntA	4410763	4426155	15392
BA37P5	2	BEHFEKEE_05439	ribN_4	Riboflavin transporter	4410763	4426155	15392
BA37P5	2	BEHFEKEE_05145	rhtB_6	Homoserine/homoserine lactone efflux protein	5568136	5583940	15804
BA37P5	2	BEHFEKEE_04034	pcrA_2	ATP-dependent DNA helicase PcrA	2652009	2668760	16751
BA37P5	2	BEHFEKEE_04024	xerC_2	Tyrosine recombinase XerC	2652009	2668760	16751
BA37P5	2	BEHFEKEE_00509	xerC_1	Tyrosine recombinase XerC	1967380	1984570	17190
BA37P5	2	BEHFEKEE_00504	intQ_1	Putative defective protein IntQ	1967380	1984570	17190
BA37P5	2	BEHFEKEE_00501	smc_1	Chromosome partition protein Smc	1967380	1984570	17190
BA37P5	2	BEHFEKEE_00497	hipB	Antitoxin HipB	1967380	1984570	17190
BA37P5	2	BEHFEKEE_05349	dnaJ_3	Chaperone protein DnaJ	1138831	1156088	17257
BA37P5	2	BEHFEKEE_04955	-	Sulfurtransferase	1138831	1156088	17257
BA37P5	2	BEHFEKEE_04956	sgrR_4	HTH-type transcriptional regulator SgrR	1138831	1156088	17257
BA37P5	2	BEHFEKEE_05149	pqiB_2	Paraquat-inducible protein B	5652311	5672413	20102
BA37P5	2	BEHFEKEE_05150	mkl_2	putative ribonucleotide transport ATP-binding protein mkl	5652311	5672413	20102
BA37P5	2	BEHFEKEE_05151	mlaE_3	putative phospholipid ABC transporter permease protein MlaE	5652311	5672413	20102
BA37P5	2	BEHFEKEE_05271	xerC_6	Tyrosine recombinase XerC	5652311	5672413	20102
BA37P5	2	BEHFEKEE_05272	hin	DNA-invertase hin	5652311	5672413	20102
BA37P5	2	BEHFEKEE_00668	luxN	Autoinducer 1 sensor kinase/phosphatase LuxN	2166243	2189069	22826
BA37P5	2	BEHFEKEE_00669	luxM	Acyl-homoserine-lactone synthase LuxM	2166243	2189069	22826
BA37P5	2	BEHFEKEE_04617	pys2	Pyocin-S2	2166243	2189069	22826
BA37P5	2	BEHFEKEE_04618	imm	Colicin-E7 immunity protein	2166243	2189069	22826
BA37P5	2	BEHFEKEE_05389	nhaP_3	Na(+)/H(+) antiporter NhaP	5402702	5425606	22904
BA37P5	2	BEHFEKEE_05260	bshA_2	N-acetyl-alpha-D-glucosaminyl L-malate synthase	5402702	5425606	22904
BA37P5	2	BEHFEKEE_04859	thiC_1	Phosphomethylpyrimidine synthase	5402702	5425606	22904
BA37P5	2	BEHFEKEE_04860	crcB	Putative fluoride ion transporter CrcB	5402702	5425606	22904
BA37P5	2	BEHFEKEE_00823	-	Bacterial dynamin-like protein	3892057	3915486	23429
BA37P5	2	BEHFEKEE_00826	yobL	Ribonuclease YobL	3892057	3915486	23429
BA37P5	2	BEHFEKEE_00828	nfdA_1	N-substituted formamide deformylase	3892057	3915486	23429
BA37P5	2	BEHFEKEE_00832	fmt_1	Methionyl-tRNA formyltransferase	3892057	3915486	23429
BA37P5	2	BEHFEKEE_02890	ccp_1	Cytochrome c551 peroxidase	534852	559399	24547
BA37P5	2	BEHFEKEE_05216	rnhA_2	Ribonuclease HI	534852	559399	24547
BA37P5	2	BEHFEKEE_05217	intQ_2	Putative defective protein IntQ	534852	559399	24547
BA37P5	2	BEHFEKEE_04227	ppiC	Peptidyl-prolyl cis-trans isomerase C	534852	559399	24547
BA37P5	2	BEHFEKEE_02893	-	Thermophilic serine proteinase	534852	559399	24547
BA37P5	2	BEHFEKEE_00945	xerD_1	Tyrosine recombinase XerD	4036412	4062290	25878
BA37P5	2	BEHFEKEE_00946	uvrB_2	UvrABC system protein B	4036412	4062290	25878
BA37P5	2	BEHFEKEE_00952	intA_1	Prophage integrase IntA	4036412	4062290	25878
BA37P5	2	BEHFEKEE_00959	pcrA_1	ATP-dependent DNA helicase PcrA	4036412	4062290	25878
BA37P5	2	BEHFEKEE_05096	yoeB	Toxin YoeB	6138512	6171986	33474
BA37P5	2	BEHFEKEE_05095	yefM	Antitoxin YefM	6138512	6171986	33474
BA37P5	2	BEHFEKEE_05091	pld_2	Phospholipase D	6138512	6171986	33474
BA37P5	2	BEHFEKEE_05090	-	Acetyltransferase	6138512	6171986	33474
BA37P5	2	BEHFEKEE_05380	tam_3	Trans-aconitate 2-methyltransferase	6138512	6171986	33474
BA37P5	2	BEHFEKEE_05358	xerC_7	Tyrosine recombinase XerC	6138512	6171986	33474
BA37P5	2	BEHFEKEE_05425	yfeX_2	putative deferrochelatase/peroxidase YfeX	6138512	6171986	33474
BA37P5	2	BEHFEKEE_01313	tdh1	Thermostable direct hemolysin 1	2277290	2310860	33570
BA37P5	2	BEHFEKEE_01322	csy3	CRISPR-associated protein Csy3	2277290	2310860	33570
BA37P5	2	BEHFEKEE_01325	vspR	Transcriptional regulator VspR	2277290	2310860	33570
BA37P5	2	BEHFEKEE_01328	tnsB	Transposon Tn7 transposition protein TnsB	2277290	2310860	33570
BA37P5	2	BEHFEKEE_05133	yafV_2	Omega-amidase YafV	5647876	5705105	57229
BA37P5	2	BEHFEKEE_05135	parE1_2	Toxin ParE1	5647876	5705105	57229
BA37P5	2	BEHFEKEE_05140	socA	Antitoxin SocA	5647876	5705105	57229
BA37P5	2	BEHFEKEE_05149	pqiB_2	Paraquat-inducible protein B	5647876	5705105	57229
BA37P5	2	BEHFEKEE_05150	mkl_2	putative ribonucleotide transport ATP-binding protein mkl	5647876	5705105	57229
BA37P5	2	BEHFEKEE_05151	mlaE_3	putative phospholipid ABC transporter permease protein MlaE	5647876	5705105	57229
BA37P5	2	BEHFEKEE_05271	xerC_6	Tyrosine recombinase XerC	5647876	5705105	57229
BA37P5	2	BEHFEKEE_05272	hin	DNA-invertase hin	5647876	5705105	57229
BA37P5	2	BEHFEKEE_05174	xerC_5	Tyrosine recombinase XerC	5647876	5705105	57229
BA37P5	2	BEHFEKEE_05384	lysN_2	2-aminoadipate transaminase	5647876	5705105	57229
BA37P5	2	BEHFEKEE_05133	yafV_2	Omega-amidase YafV	5647876	5705105	57229
BA37P5	2	BEHFEKEE_05135	parE1_2	Toxin ParE1	5647876	5705105	57229
BA37P5	2	BEHFEKEE_05140	socA	Antitoxin SocA	5647876	5705105	57229
BA37P5	2	BEHFEKEE_05305	ssuB_2	Aliphatic sulfonates import ATP-binding protein SsuB	5647876	5705105	57229
BA37P5	2	BEHFEKEE_05306	ribX_2	Riboflavin transport system permease protein RibX	5647876	5705105	57229
BA37P5	2	BEHFEKEE_05149	pqiB_2	Paraquat-inducible protein B	5647876	5705105	57229
BA37P5	2	BEHFEKEE_05150	mkl_2	putative ribonucleotide transport ATP-binding protein mkl	5647876	5705105	57229
BA37P5	2	BEHFEKEE_05151	mlaE_3	putative phospholipid ABC transporter permease protein MlaE	5647876	5705105	57229
BA37P5	2	BEHFEKEE_05271	xerC_6	Tyrosine recombinase XerC	5647876	5705105	57229
BA37P5	2	BEHFEKEE_05272	hin	DNA-invertase hin	5647876	5705105	57229
BA37P5	2	BEHFEKEE_05390	cydA_3	Cytochrome bd-I ubiquinol oxidase subunit 1	5647876	5705105	57229
BA37P5	2	BEHFEKEE_05396	fumA_2	Fumarate hydratase class I, aerobic	5647876	5705105	57229
BA072	1	NBGHEOKG_02894	luxQ_5	Autoinducer 2 sensor kinase/phosphatase LuxQ	1751738	1756017	4279
BA072	1	NBGHEOKG_01161	gltC	HTH-type transcriptional regulator GltC	128272	132657	4385
BA072	1	NBGHEOKG_04675	recQ_3	ATP-dependent DNA helicase RecQ	3979764	3984275	4511
BA072	1	NBGHEOKG_04676	dprA_2	DNA processing protein DprA	3979764	3984275	4511
BA072	1	NBGHEOKG_01643	ydhR_1	Putative monooxygenase YdhR	5229474	5234049	4575
BA072	1	NBGHEOKG_01645	wzc_2	Tyrosine-protein kinase wzc	5229474	5234049	4575
BA072	1	NBGHEOKG_01646	amsI	putative low molecular weight protein-tyrosine-phosphatase AmsI	5229474	5234049	4575
BA072	1	NBGHEOKG_01647	kpsD_2	Polysialic acid transport protein KpsD	5229474	5234049	4575
BA072	1	NBGHEOKG_02289	bepA_3	Beta-barrel assembly-enhancing protease	1809188	1814016	4828
BA072	1	NBGHEOKG_02285	oprF_3	Outer membrane porin F	1809188	1814016	4828
BA072	1	NBGHEOKG_02324	ccp_1	Cytochrome c551 peroxidase	4687404	4692255	4851
BA072	1	NBGHEOKG_04837	intA_4	Prophage integrase IntA	6125999	6131904	5905
BA072	1	NBGHEOKG_04769	yphB_2	putative protein YphB	5922292	5928543	6251
BA072	1	NBGHEOKG_01330	yafV	Omega-amidase YafV	309365	316239	6874
BA072	1	NBGHEOKG_01331	linC	2,5-dichloro-2,5-cyclohexadiene-1,4-diol dehydrogenase	309365	316239	6874
BA072	1	NBGHEOKG_01335	waaA	3-deoxy-D-manno-octulosonic acid transferase	309365	316239	6874
BA072	1	NBGHEOKG_01336	rfaF	ADP-heptose--LPS heptosyltransferase 2	309365	316239	6874
BA072	1	NBGHEOKG_01337	lpxM	Lipid A biosynthesis myristoyltransferase	309365	316239	6874
BA072	1	NBGHEOKG_01319	dgkA_1	Diacylglycerol kinase	298714	307033	8319
BA072	1	NBGHEOKG_01320	kdkA	3-deoxy-D-manno-octulosonic acid kinase	298714	307033	8319
BA072	1	NBGHEOKG_01321	pglF_1	UDP-N-acetyl-alpha-D-glucosamine C6 dehydratase	298714	307033	8319
BA072	1	NBGHEOKG_01322	pglE	UDP-N-acetylbacillosamine transaminase	298714	307033	8319
BA072	1	NBGHEOKG_01323	legG	GDP/UDP-N,N'-diacetylbacillosamine 2-epimerase (hydrolyzing)	298714	307033	8319
BA072	1	NBGHEOKG_01324	legI	N,N'-diacetyllegionaminic acid synthase	298714	307033	8319
BA072	1	NBGHEOKG_01325	epsM_2	Putative acetyltransferase EpsM	298714	307033	8319
BA072	1	NBGHEOKG_01326	hddC	D-glycero-alpha-D-manno-heptose 1-phosphate guanylyltransferase	298714	307033	8319
BA072	1	NBGHEOKG_01327	neuA	N-acylneuraminate cytidylyltransferase	298714	307033	8319
BA072	1	NBGHEOKG_01328	iolG	Inositol 2-dehydrogenase/D-chiro-inositol 3-dehydrogenase	298714	307033	8319
BA072	1	NBGHEOKG_04884	leuO_10	HTH-type transcriptional regulator LeuO	5422529	5431931	9402
BA072	1	NBGHEOKG_04887	ybdO_2	putative HTH-type transcriptional regulator YbdO	5422529	5431931	9402
BA072	1	NBGHEOKG_04841	xerC_4	Tyrosine recombinase XerC	3949763	3959309	9546
BA072	1	NBGHEOKG_05161	tetR_2	Tetracycline repressor protein class D	3949763	3959309	9546
BA072	1	NBGHEOKG_02924	rhsC	Putative deoxyribonuclease RhsC	1723559	1733393	9834
BA072	1	NBGHEOKG_02918	amtB_2	Ammonia channel	1723559	1733393	9834
BA072	1	NBGHEOKG_02916	cobB	NAD-dependent protein deacylase	1723559	1733393	9834
BA072	1	NBGHEOKG_04775	pinR_1	Serine recombinase PinR	4045007	4055278	10271
BA072	1	NBGHEOKG_04776	radD_3	Putative DNA repair helicase RadD	4045007	4055278	10271
BA072	1	NBGHEOKG_05180	-	putative acyl-CoA thioester hydrolase	6151032	6161433	10401
BA072	1	NBGHEOKG_04866	rnhA_2	Ribonuclease HI	762965	773742	10777
BA072	1	NBGHEOKG_04048	ompA_5	Outer membrane protein A	762965	773742	10777
BA072	1	NBGHEOKG_00003	smpB	SsrA-binding protein	762965	773742	10777
BA072	1	NBGHEOKG_00004	ratA	Ribosome association toxin RatA	762965	773742	10777
BA072	1	NBGHEOKG_03319	ssaV	Secretion system apparatus protein SsaV	3885721	3896530	10809
BA072	1	NBGHEOKG_03320	yscU_1	Yop proteins translocation protein U	3885721	3896530	10809
BA072	1	NBGHEOKG_03328	yopJ	Effector protein YopJ	3885721	3896530	10809
BA072	1	NBGHEOKG_05064	fabG_9	3-oxoacyl-[acyl-carrier-protein] reductase FabG	5505955	5516871	10916
BA072	1	NBGHEOKG_01345	wzc_1	Tyrosine-protein kinase wzc	326561	338907	12346
BA072	1	NBGHEOKG_01346	rfbB_2	dTDP-glucose 4,6-dehydratase	326561	338907	12346
BA072	1	NBGHEOKG_01347	rffH_1	Glucose-1-phosphate thymidylyltransferase 2	326561	338907	12346
BA072	1	NBGHEOKG_01348	rfbD	dTDP-4-dehydrorhamnose reductase	326561	338907	12346
BA072	1	NBGHEOKG_01353	rfbC	dTDP-4-dehydrorhamnose 3,5-epimerase	326561	338907	12346
BA072	1	NBGHEOKG_01355	epsL_2	putative sugar transferase EpsL	326561	338907	12346
BA072	1	NBGHEOKG_01358	per	GDP-perosamine synthase	326561	338907	12346
BA072	1	NBGHEOKG_04991	kdsD_2	Arabinose 5-phosphate isomerase KdsD	4419642	4432094	12452
BA072	1	NBGHEOKG_04992	polC_6	DNA polymerase III PolC-type	4419642	4432094	12452
BA072	1	NBGHEOKG_04607	dmlR_13	HTH-type transcriptional regulator DmlR	1761416	1773935	12519
BA072	1	NBGHEOKG_04609	uspA_3	Universal stress protein A	1761416	1773935	12519
BA072	1	NBGHEOKG_05224	fcf2	dTDP-fucopyranose mutase	5902478	5916290	13812
BA072	1	NBGHEOKG_04917	yvbK	putative N-acetyltransferase YvbK	5902478	5916290	13812
BA072	1	NBGHEOKG_05016	ybiI_2	putative protein YbiI	5486812	5501722	14910
BA072	1	NBGHEOKG_05227	ompA_6	Outer membrane protein A	5486812	5501722	14910
BA072	1	NBGHEOKG_04950	xerD_4	Tyrosine recombinase XerD	5486812	5501722	14910
BA072	1	NBGHEOKG_05015	bioA_2	Adenosylmethionine-8-amino-7-oxononanoate aminotransferase	5486812	5501722	14910
BA072	1	NBGHEOKG_01493	pdeI	putative cyclic di-GMP phosphodiesterase PdeI	469948	484874	14926
BA072	1	NBGHEOKG_01494	ureR	Urease operon transcriptional activator	469948	484874	14926
BA072	1	NBGHEOKG_01496	metQ_2	D-methionine-binding lipoprotein MetQ	469948	484874	14926
BA072	1	NBGHEOKG_02708	intA_3	Prophage integrase IntA	469948	484874	14926
BA072	1	NBGHEOKG_01112	rhtC_1	Threonine efflux protein	2266329	2281692	15363
BA072	1	NBGHEOKG_01110	xerD_2	Tyrosine recombinase XerD	2266329	2281692	15363
BA072	1	NBGHEOKG_05020	ypeA_4	Acetyltransferase YpeA	2266329	2281692	15363
BA072	1	NBGHEOKG_01107	ydaF_2	Putative ribosomal N-acetyltransferase YdaF	2266329	2281692	15363
BA072	1	NBGHEOKG_00850	xerC_1	Tyrosine recombinase XerC	2570034	2586193	16159
BA072	1	NBGHEOKG_00845	intQ_1	Putative defective protein IntQ	2570034	2586193	16159
BA072	1	NBGHEOKG_00842	smc_1	Chromosome partition protein Smc	2570034	2586193	16159
BA072	1	NBGHEOKG_00838	hipB	Antitoxin HipB	2570034	2586193	16159
BA072	1	NBGHEOKG_01494	ureR	Urease operon transcriptional activator	470985	488542	17557
BA072	1	NBGHEOKG_01496	metQ_2	D-methionine-binding lipoprotein MetQ	470985	488542	17557
BA072	1	NBGHEOKG_02708	intA_3	Prophage integrase IntA	470985	488542	17557
BA072	1	NBGHEOKG_02708	intA_3	Prophage integrase IntA	470985	488542	17557
BA072	1	NBGHEOKG_05033	atsA_6	Arylsulfatase	4154673	4172725	18052
BA072	1	NBGHEOKG_04958	def2_2	Peptide deformylase 2	4154673	4172725	18052
BA072	1	NBGHEOKG_05183	fbaA_2	putative fructose-bisphosphate aldolase	4154673	4172725	18052
BA072	1	NBGHEOKG_00850	xerC_1	Tyrosine recombinase XerC	2570034	2588882	18848
BA072	1	NBGHEOKG_00845	intQ_1	Putative defective protein IntQ	2570034	2588882	18848
BA072	1	NBGHEOKG_00842	smc_1	Chromosome partition protein Smc	2570034	2588882	18848
BA072	1	NBGHEOKG_00838	hipB	Antitoxin HipB	2570034	2588882	18848
BA072	1	NBGHEOKG_00850	xerC_1	Tyrosine recombinase XerC	2570034	2588882	18848
BA072	1	NBGHEOKG_00845	intQ_1	Putative defective protein IntQ	2570034	2588882	18848
BA072	1	NBGHEOKG_00842	smc_1	Chromosome partition protein Smc	2570034	2588882	18848
BA072	1	NBGHEOKG_00838	hipB	Antitoxin HipB	2570034	2588882	18848
BA072	1	NBGHEOKG_00837	acuC	Acetoin utilization protein AcuC	2570034	2588882	18848
BA072	1	NBGHEOKG_00836	csgA_1	C-factor	2570034	2588882	18848
BA072	1	NBGHEOKG_00423	xerD_1	Tyrosine recombinase XerD	1217869	1240105	22236
BA072	1	NBGHEOKG_00424	uvrB_1	UvrABC system protein B	1217869	1240105	22236
BA072	1	NBGHEOKG_00430	intA_1	Prophage integrase IntA	1217869	1240105	22236
BA072	1	NBGHEOKG_00437	pcrA	ATP-dependent DNA helicase PcrA	1217869	1240105	22236
BA072	1	NBGHEOKG_04775	pinR_1	Serine recombinase PinR	4045200	4070491	25291
BA072	1	NBGHEOKG_04776	radD_3	Putative DNA repair helicase RadD	4045200	4070491	25291
BA072	1	NBGHEOKG_04985	rppH_4	RNA pyrophosphohydrolase	4045200	4070491	25291
BA072	1	NBGHEOKG_05207	mhpD	2-keto-4-pentenoate hydratase	4045200	4070491	25291
BA072	1	NBGHEOKG_00423	xerD_1	Tyrosine recombinase XerD	1214228	1240105	25877
BA072	1	NBGHEOKG_00424	uvrB_1	UvrABC system protein B	1214228	1240105	25877
BA072	1	NBGHEOKG_00430	intA_1	Prophage integrase IntA	1214228	1240105	25877
BA072	1	NBGHEOKG_00437	pcrA	ATP-dependent DNA helicase PcrA	1214228	1240105	25877
BA072	1	NBGHEOKG_00420	luxQ_1	Autoinducer 2 sensor kinase/phosphatase LuxQ	1214228	1240105	25877
BA072	1	NBGHEOKG_00421	alaE	L-alanine exporter AlaE	1214228	1240105	25877
BA072	1	NBGHEOKG_00423	xerD_1	Tyrosine recombinase XerD	1214228	1240105	25877
BA072	1	NBGHEOKG_00424	uvrB_1	UvrABC system protein B	1214228	1240105	25877
BA072	1	NBGHEOKG_00430	intA_1	Prophage integrase IntA	1214228	1240105	25877
BA072	1	NBGHEOKG_00437	pcrA	ATP-dependent DNA helicase PcrA	1214228	1240105	25877
BA072	1	NBGHEOKG_05209	rfbX	Putative O-antigen transporter	4005056	4031719	26663
BA072	1	NBGHEOKG_05100	hutI_2	Imidazolonepropionase	4005056	4031719	26663
BA072	1	NBGHEOKG_05199	cfaE	CFA/I fimbrial subunit E	4005056	4031719	26663
BA072	1	NBGHEOKG_04729	epsL_3	putative sugar transferase EpsL	4005056	4031719	26663
BA072	1	NBGHEOKG_04730	gnu	N-acetyl-alpha-D-glucosaminyl-diphospho-ditrans, octacis-undecaprenol 4-epimerase	4005056	4031719	26663
BA072	1	NBGHEOKG_04952	esiB_2	Secretory immunoglobulin A-binding protein EsiB	4931965	4958717	26752
BA072	1	NBGHEOKG_04953	tdcF	Putative reactive intermediate deaminase TdcF	4931965	4958717	26752
BA072	1	NBGHEOKG_04956	ligA_3	DNA ligase	4931965	4958717	26752
BA072	1	NBGHEOKG_05158	cycM_2	Cytochrome c-552	4931965	4958717	26752
BA072	1	NBGHEOKG_04804	hipA_3	Serine/threonine-protein kinase toxin HipA	5631735	5659330	27595
BA072	1	NBGHEOKG_04807	hin	DNA-invertase hin	5631735	5659330	27595
BA072	1	NBGHEOKG_04809	recD2_2	ATP-dependent RecD-like DNA helicase	5631735	5659330	27595
BA072	1	NBGHEOKG_04895	rhtB_6	Homoserine/homoserine lactone efflux protein	5631735	5659330	27595
BA072	1	NBGHEOKG_04896	csaA_2	putative chaperone CsaA	5631735	5659330	27595
BA072	1	NBGHEOKG_04613	walR	Transcriptional regulatory protein WalR	1761416	1790562	29146
BA072	1	NBGHEOKG_04622	bin3	Putative transposon Tn552 DNA-invertase bin3	1761416	1790562	29146
BA072	1	NBGHEOKG_04607	dmlR_13	HTH-type transcriptional regulator DmlR	1761416	1790562	29146
BA072	1	NBGHEOKG_04609	uspA_3	Universal stress protein A	1761416	1790562	29146
BA072	1	NBGHEOKG_05064	fabG_9	3-oxoacyl-[acyl-carrier-protein] reductase FabG	5490774	5521204	30430
BA072	1	NBGHEOKG_05227	ompA_6	Outer membrane protein A	5490774	5521204	30430
BA072	1	NBGHEOKG_04950	xerD_4	Tyrosine recombinase XerD	5490774	5521204	30430
BA072	1	NBGHEOKG_04874	-	NADH oxidase	5490774	5521204	30430
BA072	1	NBGHEOKG_04698	fixL	Sensor protein FixL	3898775	3934532	35757
BA072	1	NBGHEOKG_04699	pleD_5	Response regulator PleD	3898775	3934532	35757
BA072	1	NBGHEOKG_04701	hipA_2	Serine/threonine-protein kinase toxin HipA	3898775	3934532	35757
BA072	1	NBGHEOKG_03334	invG	Protein InvG	3898775	3934532	35757
BA072	1	NBGHEOKG_03334	invG	Protein InvG	3898775	3934532	35757
BA072	1	NBGHEOKG_03335	yscN_1	putative ATP synthase YscN	3898775	3934532	35757
BA072	1	NBGHEOKG_03335	yscN_1	putative ATP synthase YscN	3898775	3934532	35757
BA072	1	NBGHEOKG_03341	hilA	Transcriptional regulator HilA	3898775	3934532	35757
BA072	1	NBGHEOKG_03341	hilA	Transcriptional regulator HilA	3898775	3934532	35757
BA072	1	NBGHEOKG_03345	-	Putative NAD(+)--arginine ADP-ribosyltransferase Vis	3898775	3934532	35757
BA072	1	NBGHEOKG_03345	-	Putative NAD(+)--arginine ADP-ribosyltransferase Vis	3898775	3934532	35757
BA072	1	NBGHEOKG_03350	pdeL	Cyclic di-GMP phosphodiesterase PdeL	3898775	3934532	35757
BA072	1	NBGHEOKG_03350	pdeL	Cyclic di-GMP phosphodiesterase PdeL	3898775	3934532	35757
BA072	1	NBGHEOKG_03277	-	putative acyl-CoA thioester hydrolase	3845814	3882961	37147
BA072	1	NBGHEOKG_03279	tnsB	Transposon Tn7 transposition protein TnsB	3845814	3882961	37147
BA072	1	NBGHEOKG_03282	vspR	Transcriptional regulator VspR	3845814	3882961	37147
BA072	1	NBGHEOKG_03285	csy3	CRISPR-associated protein Csy3	3845814	3882961	37147
BA072	1	NBGHEOKG_03295	tdh1	Thermostable direct hemolysin 1	3845814	3882961	37147
BA072	1	NBGHEOKG_04804	hipA_3	Serine/threonine-protein kinase toxin HipA	5618582	5657090	38508
BA072	1	NBGHEOKG_04807	hin	DNA-invertase hin	5618582	5657090	38508
BA072	1	NBGHEOKG_04809	recD2_2	ATP-dependent RecD-like DNA helicase	5618582	5657090	38508
BA072	1	NBGHEOKG_04895	rhtB_6	Homoserine/homoserine lactone efflux protein	5618582	5657090	38508
BA072	1	NBGHEOKG_04896	csaA_2	putative chaperone CsaA	5618582	5657090	38508
BA072	1	NBGHEOKG_04698	fixL	Sensor protein FixL	3897422	3936944	39522
BA072	1	NBGHEOKG_04699	pleD_5	Response regulator PleD	3897422	3936944	39522
BA072	1	NBGHEOKG_04701	hipA_2	Serine/threonine-protein kinase toxin HipA	3897422	3936944	39522
BA072	1	NBGHEOKG_03331	spaP_1	Surface presentation of antigens protein SpaP	3897422	3936944	39522
BA072	1	NBGHEOKG_03331	spaP_1	Surface presentation of antigens protein SpaP	3897422	3936944	39522
BA072	1	NBGHEOKG_03334	invG	Protein InvG	3897422	3936944	39522
BA072	1	NBGHEOKG_03334	invG	Protein InvG	3897422	3936944	39522
BA072	1	NBGHEOKG_03335	yscN_1	putative ATP synthase YscN	3897422	3936944	39522
BA072	1	NBGHEOKG_03335	yscN_1	putative ATP synthase YscN	3897422	3936944	39522
BA072	1	NBGHEOKG_03341	hilA	Transcriptional regulator HilA	3897422	3936944	39522
BA072	1	NBGHEOKG_03341	hilA	Transcriptional regulator HilA	3897422	3936944	39522
BA072	1	NBGHEOKG_03345	-	Putative NAD(+)--arginine ADP-ribosyltransferase Vis	3897422	3936944	39522
BA072	1	NBGHEOKG_03345	-	Putative NAD(+)--arginine ADP-ribosyltransferase Vis	3897422	3936944	39522
BA072	1	NBGHEOKG_03350	pdeL	Cyclic di-GMP phosphodiesterase PdeL	3897422	3936944	39522
BA072	1	NBGHEOKG_03350	pdeL	Cyclic di-GMP phosphodiesterase PdeL	3897422	3936944	39522
BA072	1	NBGHEOKG_05030	-	putative acyl-CoA dehydrogenase fadE25	3897422	3936944	39522
BA072	1	NBGHEOKG_05099	pgrR_6	HTH-type transcriptional regulator PgrR	6173239	6215338	42099
BA072	1	NBGHEOKG_05106	oppC_3	Oligopeptide transport system permease protein OppC	6173239	6215338	42099
BA072	1	NBGHEOKG_04996	bioC_2	Malonyl-[acyl-carrier protein] O-methyltransferase	2222979	2265421	42442
BA072	1	NBGHEOKG_04558	aaaT_2	L-amino acid N-acetyltransferase AaaT	2222979	2265421	42442
BA072	1	NBGHEOKG_04560	yabJ	2-iminobutanoate/2-iminopropanoate deaminase	2222979	2265421	42442
BA072	1	NBGHEOKG_04567	csaA_1	putative chaperone CsaA	2222979	2265421	42442
BA072	1	NBGHEOKG_04568	yhfA_2	Protein YhfA	2222979	2265421	42442
BA072	1	NBGHEOKG_04573	hit_1	Protein hit	2222979	2265421	42442
BA072	1	NBGHEOKG_04576	yoeB	Toxin YoeB	2222979	2265421	42442
BA072	1	NBGHEOKG_04577	yefM	Antitoxin YefM	2222979	2265421	42442
BA072	1	NBGHEOKG_04581	pld	Phospholipase D	2222979	2265421	42442
BA072	1	NBGHEOKG_04582	-	Acetyltransferase	2222979	2265421	42442
BA072	1	NBGHEOKG_01118	tuf1	Elongation factor Tu	72995	115716	42721
BA072	1	NBGHEOKG_01119	secE	Protein translocase subunit SecE	72995	115716	42721
BA072	1	NBGHEOKG_01120	nusG	Transcription termination/antitermination protein NusG	72995	115716	42721
BA072	1	NBGHEOKG_01121	rplK	50S ribosomal protein L11	72995	115716	42721
BA072	1	NBGHEOKG_01122	rplA	50S ribosomal protein L1	72995	115716	42721
BA072	1	NBGHEOKG_01123	rplJ	50S ribosomal protein L10	72995	115716	42721
BA072	1	NBGHEOKG_01124	rplL	50S ribosomal protein L7/L12	72995	115716	42721
BA072	1	NBGHEOKG_01125	rpoB	DNA-directed RNA polymerase subunit beta	72995	115716	42721
BA072	1	NBGHEOKG_01126	rpoC	DNA-directed RNA polymerase subunit beta'	72995	115716	42721
BA072	1	NBGHEOKG_01127	rsd	Regulator of sigma D	72995	115716	42721
BA072	1	NBGHEOKG_01128	nudC	NADH pyrophosphatase	72995	115716	42721
BA072	1	NBGHEOKG_01131	hemE	Uroporphyrinogen decarboxylase	72995	115716	42721
BA072	1	NBGHEOKG_01133	ghrA	Glyoxylate/hydroxypyruvate reductase A	72995	115716	42721
BA072	1	NBGHEOKG_01136	hupA	DNA-binding protein HU-alpha	72995	115716	42721
BA072	1	NBGHEOKG_04751	rffH_2	Glucose-1-phosphate thymidylyltransferase 2	72995	115716	42721
BA072	1	NBGHEOKG_04963	ugd_2	UDP-glucose 6-dehydrogenase	72995	115716	42721
BA072	1	NBGHEOKG_04996	bioC_2	Malonyl-[acyl-carrier protein] O-methyltransferase	2223952	2271250	47298
BA072	1	NBGHEOKG_04558	aaaT_2	L-amino acid N-acetyltransferase AaaT	2223952	2271250	47298
BA072	1	NBGHEOKG_04560	yabJ	2-iminobutanoate/2-iminopropanoate deaminase	2223952	2271250	47298
BA072	1	NBGHEOKG_04567	csaA_1	putative chaperone CsaA	2223952	2271250	47298
BA072	1	NBGHEOKG_04568	yhfA_2	Protein YhfA	2223952	2271250	47298
BA072	1	NBGHEOKG_04573	hit_1	Protein hit	2223952	2271250	47298
BA072	1	NBGHEOKG_04576	yoeB	Toxin YoeB	2223952	2271250	47298
BA072	1	NBGHEOKG_04577	yefM	Antitoxin YefM	2223952	2271250	47298
BA072	1	NBGHEOKG_04581	pld	Phospholipase D	2223952	2271250	47298
BA072	1	NBGHEOKG_04582	-	Acetyltransferase	2223952	2271250	47298
BA072	1	NBGHEOKG_05020	ypeA_4	Acetyltransferase YpeA	2223952	2271250	47298
BA072	1	NBGHEOKG_04952	esiB_2	Secretory immunoglobulin A-binding protein EsiB	4945160	5003899	58739
BA072	1	NBGHEOKG_04953	tdcF	Putative reactive intermediate deaminase TdcF	4945160	5003899	58739
BA072	1	NBGHEOKG_04956	ligA_3	DNA ligase	4945160	5003899	58739
BA072	1	NBGHEOKG_04668	-	Sulfurtransferase	4945160	5003899	58739
BA072	1	NBGHEOKG_04669	sgrR_4	HTH-type transcriptional regulator SgrR	4945160	5003899	58739
BA072	1	NBGHEOKG_04670	oprF_8	Outer membrane porin F	4945160	5003899	58739
BA072	1	NBGHEOKG_04671	bepC_3	Outer membrane efflux protein BepC	4945160	5003899	58739
BA072	1	NBGHEOKG_04666	algE7_2	Alginate lyase 7	4945160	5003899	58739
BA072	1	NBGHEOKG_04668	-	Sulfurtransferase	4945160	5003899	58739
BA072	1	NBGHEOKG_04669	sgrR_4	HTH-type transcriptional regulator SgrR	4945160	5003899	58739
BA072	1	NBGHEOKG_04670	oprF_8	Outer membrane porin F	4945160	5003899	58739
BA072	1	NBGHEOKG_04671	bepC_3	Outer membrane efflux protein BepC	4945160	5003899	58739
BA072	1	NBGHEOKG_04932	sglT_3	Sodium/glucose cotransporter	4945160	5003899	58739
BA072	1	NBGHEOKG_04933	sdaB_2	L-serine dehydratase 2	4945160	5003899	58739
BA072	1	NBGHEOKG_05137	mgtE_4	Magnesium transporter MgtE	4945160	5003899	58739
BA072	1	NBGHEOKG_05172	ttrR_4	Tetrathionate response regulatory protein TtrR	4945160	5003899	58739
BA072	1	NBGHEOKG_05173	dmlR_15	HTH-type transcriptional regulator DmlR	4945160	5003899	58739
BA072	1	NBGHEOKG_04378	-	putative phosphatase	4945160	5003899	58739
BA072	1	NBGHEOKG_04379	cysA_2	Sulfate/thiosulfate import ATP-binding protein CysA	4945160	5003899	58739
BA072	1	NBGHEOKG_04380	cysW_3	Sulfate transport system permease protein CysW	4945160	5003899	58739
BA072	2	NBGHEOKG_04655	recX_2	Regulatory protein RecX	3934906	3943554	8648
BA072	2	NBGHEOKG_03217	cysI	Sulfite reductase [NADPH] hemoprotein beta-component	4817939	4826958	9019
BA072	2	NBGHEOKG_03218	cysH	Phosphoadenosine phosphosulfate reductase	4817939	4826958	9019
BA072	2	NBGHEOKG_04668	-	Sulfurtransferase	1497439	1509762	12323
BA072	2	NBGHEOKG_04669	sgrR_4	HTH-type transcriptional regulator SgrR	1497439	1509762	12323
BA072	2	NBGHEOKG_04670	oprF_8	Outer membrane porin F	1497439	1509762	12323
BA072	2	NBGHEOKG_05048	cutC_3	Copper homeostasis protein CutC	2582419	2595975	13556
BA072	2	NBGHEOKG_05119	ompP1_2	Outer membrane protein P1	5168938	5182606	13668
BA072	2	NBGHEOKG_04878	hit_2	Protein hit	4886032	4899834	13802
BA072	2	NBGHEOKG_03980	mepA_4	Penicillin-insensitive murein endopeptidase	4886032	4899834	13802
BA072	2	NBGHEOKG_03982	yfhL	Ferredoxin YfhL	4886032	4899834	13802
BA072	2	NBGHEOKG_04668	-	Sulfurtransferase	1488317	1503502	15185
BA072	2	NBGHEOKG_04669	sgrR_4	HTH-type transcriptional regulator SgrR	1488317	1503502	15185
BA072	2	NBGHEOKG_04670	oprF_8	Outer membrane porin F	1488317	1503502	15185
BA072	2	NBGHEOKG_04452	bigR	Biofilm growth-associated repressor	1488317	1503502	15185
BA072	2	NBGHEOKG_04622	bin3	Putative transposon Tn552 DNA-invertase bin3	1443627	1460204	16577
BA072	2	NBGHEOKG_05075	ydhR_2	Putative monooxygenase YdhR	4560311	4576975	16664
BA072	2	NBGHEOKG_05039	rppH_5	RNA pyrophosphohydrolase	4560311	4576975	16664
BA072	2	NBGHEOKG_00850	xerC_1	Tyrosine recombinase XerC	4104431	4121621	17190
BA072	2	NBGHEOKG_00845	intQ_1	Putative defective protein IntQ	4104431	4121621	17190
BA072	2	NBGHEOKG_00842	smc_1	Chromosome partition protein Smc	4104431	4121621	17190
BA072	2	NBGHEOKG_00838	hipB	Antitoxin HipB	4104431	4121621	17190
BA072	2	NBGHEOKG_05119	ompP1_2	Outer membrane protein P1	5168938	5186274	17336
BA072	2	NBGHEOKG_02708	intA_3	Prophage integrase IntA	5168938	5186274	17336
BA072	2	NBGHEOKG_04866	rnhA_2	Ribonuclease HI	810757	828641	17884
BA072	2	NBGHEOKG_04865	intQ_2	Putative defective protein IntQ	810757	828641	17884
BA072	2	NBGHEOKG_04530	hmuV_1	Hemin import ATP-binding protein HmuV	810757	828641	17884
BA072	2	NBGHEOKG_04531	hmuU_1	Hemin transport system permease protein HmuU	810757	828641	17884
BA072	2	NBGHEOKG_02308	hmuT	Hemin-binding periplasmic protein HmuT	810757	828641	17884
BA072	2	NBGHEOKG_04985	rppH_4	RNA pyrophosphohydrolase	3879333	3901377	22044
BA072	2	NBGHEOKG_05207	mhpD	2-keto-4-pentenoate hydratase	3879333	3901377	22044
BA072	2	NBGHEOKG_04870	tktB	Transketolase 2	3879333	3901377	22044
BA072	2	NBGHEOKG_00423	xerD_1	Tyrosine recombinase XerD	3073087	3098964	25877
BA072	2	NBGHEOKG_00424	uvrB_1	UvrABC system protein B	3073087	3098964	25877
BA072	2	NBGHEOKG_00430	intA_1	Prophage integrase IntA	3073087	3098964	25877
BA072	2	NBGHEOKG_00437	pcrA	ATP-dependent DNA helicase PcrA	3073087	3098964	25877
BA072	2	NBGHEOKG_05235	yhfA_3	Protein YhfA	5976364	6004132	27768
BA072	2	NBGHEOKG_05093	pip_2	Proline iminopeptidase	5727750	5758167	30417
BA072	2	NBGHEOKG_04791	intS	Prophage integrase IntS	5727750	5758167	30417
BA072	2	NBGHEOKG_03044	oprF_5	Outer membrane porin F	5727750	5758167	30417
BA072	2	NBGHEOKG_05099	pgrR_6	HTH-type transcriptional regulator PgrR	6124545	6156643	32098
BA072	2	NBGHEOKG_05106	oppC_3	Oligopeptide transport system permease protein OppC	6124545	6156643	32098
BA072	2	NBGHEOKG_04688	mepM_5	Murein DD-endopeptidase MepM	6124545	6156643	32098
BA072	2	NBGHEOKG_03277	-	putative acyl-CoA thioester hydrolase	2048395	2081965	33570
BA072	2	NBGHEOKG_03279	tnsB	Transposon Tn7 transposition protein TnsB	2048395	2081965	33570
BA072	2	NBGHEOKG_03282	vspR	Transcriptional regulator VspR	2048395	2081965	33570
BA072	2	NBGHEOKG_03285	csy3	CRISPR-associated protein Csy3	2048395	2081965	33570
BA072	2	NBGHEOKG_03295	tdh1	Thermostable direct hemolysin 1	2048395	2081965	33570
BA072	2	NBGHEOKG_03277	-	putative acyl-CoA thioester hydrolase	2047005	2084862	37857
BA072	2	NBGHEOKG_03279	tnsB	Transposon Tn7 transposition protein TnsB	2047005	2084862	37857
BA072	2	NBGHEOKG_03282	vspR	Transcriptional regulator VspR	2047005	2084862	37857
BA072	2	NBGHEOKG_03285	csy3	CRISPR-associated protein Csy3	2047005	2084862	37857
BA072	2	NBGHEOKG_03295	tdh1	Thermostable direct hemolysin 1	2047005	2084862	37857
BA072	2	NBGHEOKG_03277	-	putative acyl-CoA thioester hydrolase	2047005	2084862	37857
BA072	2	NBGHEOKG_03279	tnsB	Transposon Tn7 transposition protein TnsB	2047005	2084862	37857
BA072	2	NBGHEOKG_03282	vspR	Transcriptional regulator VspR	2047005	2084862	37857
BA072	2	NBGHEOKG_03285	csy3	CRISPR-associated protein Csy3	2047005	2084862	37857
BA072	2	NBGHEOKG_03295	tdh1	Thermostable direct hemolysin 1	2047005	2084862	37857
BA072	2	NBGHEOKG_03275	malG	Maltose transport system permease protein MalG	2047005	2084862	37857
BA072	2	NBGHEOKG_03274	malF	Maltose transport system permease protein MalF	2047005	2084862	37857
BA072	2	NBGHEOKG_03356	-	Putative pseudouridine methyltransferase	131154	171806	40652
BA072	2	NBGHEOKG_04985	rppH_4	RNA pyrophosphohydrolase	3854795	3899410	44615
BA072	2	NBGHEOKG_05207	mhpD	2-keto-4-pentenoate hydratase	3854795	3899410	44615
BA072	2	NBGHEOKG_04775	pinR_1	Serine recombinase PinR	3854795	3899410	44615
BA072	2	NBGHEOKG_04776	radD_3	Putative DNA repair helicase RadD	3854795	3899410	44615
BA072	2	NBGHEOKG_04775	pinR_1	Serine recombinase PinR	3854795	3899410	44615
BA072	2	NBGHEOKG_04776	radD_3	Putative DNA repair helicase RadD	3854795	3899410	44615
BA072	2	NBGHEOKG_05053	bamC_2	Outer membrane protein assembly factor BamC	3854795	3899410	44615
BA072	2	NBGHEOKG_05055	yodJ_2	Putative carboxypeptidase YodJ	3854795	3899410	44615
BA072	2	NBGHEOKG_04985	rppH_4	RNA pyrophosphohydrolase	3854795	3899410	44615
BA072	2	NBGHEOKG_05207	mhpD	2-keto-4-pentenoate hydratase	3854795	3899410	44615
BA072	2	NBGHEOKG_04964	-	Ribonuclease	3854795	3899410	44615
BA072	2	NBGHEOKG_05042	nhaP_3	Na(+)/H(+) antiporter NhaP	3854795	3899410	44615
BA072	2	NBGHEOKG_05099	pgrR_6	HTH-type transcriptional regulator PgrR	6107484	6163821	56337
BA072	2	NBGHEOKG_05106	oppC_3	Oligopeptide transport system permease protein OppC	6107484	6163821	56337
BA072	2	NBGHEOKG_04737	ygcB	CRISPR-associated endonuclease/helicase Cas3	6107484	6163821	56337
BA072	2	NBGHEOKG_04738	casA	CRISPR system Cascade subunit CasA	6107484	6163821	56337
BA072	2	NBGHEOKG_04740	casC	CRISPR system Cascade subunit CasC	6107484	6163821	56337
BA072	2	NBGHEOKG_04741	casD	CRISPR system Cascade subunit CasD	6107484	6163821	56337
BA072	2	NBGHEOKG_04742	casE	CRISPR system Cascade subunit CasE	6107484	6163821	56337
BA072	2	NBGHEOKG_05099	pgrR_6	HTH-type transcriptional regulator PgrR	6107484	6163821	56337
BA072	2	NBGHEOKG_05106	oppC_3	Oligopeptide transport system permease protein OppC	6107484	6163821	56337
BA072	2	NBGHEOKG_04948	cadC_4	Transcriptional activator CadC	6107484	6163821	56337
BA072	2	NBGHEOKG_04688	mepM_5	Murein DD-endopeptidase MepM	6107484	6163821	56337
BA072	2	NBGHEOKG_04274	murI	Glutamate racemase	6107484	6163821	56337
BA072	2	NBGHEOKG_05064	fabG_9	3-oxoacyl-[acyl-carrier-protein] reductase FabG	5047680	5145363	97683
BA072	2	NBGHEOKG_05227	ompA_6	Outer membrane protein A	5047680	5145363	97683
BA072	2	NBGHEOKG_04950	xerD_4	Tyrosine recombinase XerD	5047680	5145363	97683
BA072	2	NBGHEOKG_04804	hipA_3	Serine/threonine-protein kinase toxin HipA	5047680	5145363	97683
BA072	2	NBGHEOKG_04807	hin	DNA-invertase hin	5047680	5145363	97683
BA072	2	NBGHEOKG_04809	recD2_2	ATP-dependent RecD-like DNA helicase	5047680	5145363	97683
BA072	2	NBGHEOKG_04895	rhtB_6	Homoserine/homoserine lactone efflux protein	5047680	5145363	97683
BA072	2	NBGHEOKG_04896	csaA_2	putative chaperone CsaA	5047680	5145363	97683
BA072	2	NBGHEOKG_05227	ompA_6	Outer membrane protein A	5047680	5145363	97683
BA072	2	NBGHEOKG_04950	xerD_4	Tyrosine recombinase XerD	5047680	5145363	97683
BA072	2	NBGHEOKG_05064	fabG_9	3-oxoacyl-[acyl-carrier-protein] reductase FabG	5047680	5145363	97683
BA072	2	NBGHEOKG_04874	-	NADH oxidase	5047680	5145363	97683
BA072	2	NBGHEOKG_05059	hmgA_2	Homogentisate 1,2-dioxygenase	5047680	5145363	97683
BA072	2	NBGHEOKG_05168	pdxY_3	Pyridoxal kinase PdxY	5047680	5145363	97683
BA072	2	NBGHEOKG_04804	hipA_3	Serine/threonine-protein kinase toxin HipA	5047680	5145363	97683
BA072	2	NBGHEOKG_04807	hin	DNA-invertase hin	5047680	5145363	97683
BA072	2	NBGHEOKG_04809	recD2_2	ATP-dependent RecD-like DNA helicase	5047680	5145363	97683
BA072	2	NBGHEOKG_04895	rhtB_6	Homoserine/homoserine lactone efflux protein	5047680	5145363	97683
BA072	2	NBGHEOKG_04896	csaA_2	putative chaperone CsaA	5047680	5145363	97683
BA072	2	NBGHEOKG_05148	bltD_2	Spermine/spermidine acetyltransferase	5047680	5145363	97683
BA94C2	1	BHEPNEMB_04244	xerC_4	Tyrosine recombinase XerC	3175777	3180042	4265
BA94C2	1	BHEPNEMB_02956	luxQ_4	Autoinducer 2 sensor kinase/phosphatase LuxQ	1740499	1744778	4279
BA94C2	1	BHEPNEMB_04757	-	Type IV secretion system protein virB10	4640239	4644802	4563
BA94C2	1	BHEPNEMB_04759	virB9	Type IV secretion system protein virB9	4640239	4644802	4563
BA94C2	1	BHEPNEMB_04762	-	Type IV secretion system protein VirB11	4640239	4644802	4563
BA94C2	1	BHEPNEMB_05104	pdeG_3	putative cyclic di-GMP phosphodiesterase PdeG	5617895	5622604	4709
BA94C2	1	BHEPNEMB_04802	-	Outer membrane protein Omp38	5558543	5563371	4828
BA94C2	1	BHEPNEMB_04806	bepA_6	Beta-barrel assembly-enhancing protease	5558543	5563371	4828
BA94C2	1	BHEPNEMB_00933	ccp_1	Cytochrome c551 peroxidase	5200366	5205217	4851
BA94C2	1	BHEPNEMB_00196	yafV	Omega-amidase YafV	287027	292849	5822
BA94C2	1	BHEPNEMB_00197	-	3-beta-hydroxycholanate 3-dehydrogenase (NAD(+)) 2	287027	292849	5822
BA94C2	1	BHEPNEMB_00201	waaA_1	3-deoxy-D-manno-octulosonic acid transferase	287027	292849	5822
BA94C2	1	BHEPNEMB_00202	rfaF_1	ADP-heptose--LPS heptosyltransferase 2	287027	292849	5822
BA94C2	1	BHEPNEMB_04645	pkn1	Serine/threonine-protein kinase pkn1	6052682	6058704	6022
BA94C2	1	BHEPNEMB_05247	epsH_2	Putative glycosyltransferase EpsH	5082691	5089240	6549
BA94C2	1	BHEPNEMB_05027	dgt_2	Deoxyguanosinetriphosphate triphosphohydrolase	6005062	6011772	6710
BA94C2	1	BHEPNEMB_05028	dprA_2	DNA processing protein DprA	6005062	6011772	6710
BA94C2	1	BHEPNEMB_05029	recQ_3	ATP-dependent DNA helicase RecQ	6005062	6011772	6710
BA94C2	1	BHEPNEMB_00188	pglE	UDP-N-acetylbacillosamine transaminase	278808	285711	6903
BA94C2	1	BHEPNEMB_00189	legG	GDP/UDP-N,N'-diacetylbacillosamine 2-epimerase (hydrolyzing)	278808	285711	6903
BA94C2	1	BHEPNEMB_00190	legI	N,N'-diacetyllegionaminic acid synthase	278808	285711	6903
BA94C2	1	BHEPNEMB_00191	epsM_2	Putative acetyltransferase EpsM	278808	285711	6903
BA94C2	1	BHEPNEMB_00192	hddC	D-glycero-alpha-D-manno-heptose 1-phosphate guanylyltransferase	278808	285711	6903
BA94C2	1	BHEPNEMB_00193	neuA_1	N-acylneuraminate cytidylyltransferase	278808	285711	6903
BA94C2	1	BHEPNEMB_00194	iolG	Inositol 2-dehydrogenase/D-chiro-inositol 3-dehydrogenase	278808	285711	6903
BA94C2	1	BHEPNEMB_00195	kat	3-aminobutyryl-CoA aminotransferase	278808	285711	6903
BA94C2	1	BHEPNEMB_04988	cspA	Cold shock protein CspA	5061408	5068424	7016
BA94C2	1	BHEPNEMB_02516	mepA_2	Penicillin-insensitive murein endopeptidase	657981	665074	7093
BA94C2	1	BHEPNEMB_02518	yfhL	Ferredoxin YfhL	657981	665074	7093
BA94C2	1	BHEPNEMB_03594	dctB_5	C4-dicarboxylate transport sensor protein DctB	2331656	2338897	7241
BA94C2	1	BHEPNEMB_03591	bspRIM	Modification methylase BspRI	2331656	2338897	7241
BA94C2	1	BHEPNEMB_04692	tnsC	Transposon Tn7 transposition protein TnsC	6125089	6132525	7436
BA94C2	1	BHEPNEMB_04693	tnsB_2	Transposon Tn7 transposition protein TnsB	6125089	6132525	7436
BA94C2	1	BHEPNEMB_04694	tnsA	Transposon Tn7 transposition protein TnsA	6125089	6132525	7436
BA94C2	1	BHEPNEMB_05170	ppiC_2	Peptidyl-prolyl cis-trans isomerase C	657637	665074	7437
BA94C2	1	BHEPNEMB_02516	mepA_2	Penicillin-insensitive murein endopeptidase	657637	665074	7437
BA94C2	1	BHEPNEMB_02518	yfhL	Ferredoxin YfhL	657637	665074	7437
BA94C2	1	BHEPNEMB_04858	soj_3	Sporulation initiation inhibitor protein Soj	4372334	4380047	7713
BA94C2	1	BHEPNEMB_04859	rpnA_1	Recombination-promoting nuclease RpnA	4372334	4380047	7713
BA94C2	1	BHEPNEMB_04861	tnpR_3	Transposon Tn3 resolvase	4372334	4380047	7713
BA94C2	1	BHEPNEMB_04863	rpnA_2	Recombination-promoting nuclease RpnA	4372334	4380047	7713
BA94C2	1	BHEPNEMB_04871	leuE_3	Leucine efflux protein	4665307	4673166	7859
BA94C2	1	BHEPNEMB_04875	ribD_3	Riboflavin biosynthesis protein RibD	4665307	4673166	7859
BA94C2	1	BHEPNEMB_05293	mprA_5	Response regulator MprA	4547626	4555578	7952
BA94C2	1	BHEPNEMB_05294	phoQ_2	Virulence sensor histidine kinase PhoQ	4547626	4555578	7952
BA94C2	1	BHEPNEMB_00358	pdeI	putative cyclic di-GMP phosphodiesterase PdeI	447637	455939	8302
BA94C2	1	BHEPNEMB_00359	ureR	Urease operon transcriptional activator	447637	455939	8302
BA94C2	1	BHEPNEMB_00361	metQ_1	D-methionine-binding lipoprotein MetQ	447637	455939	8302
BA94C2	1	BHEPNEMB_00362	intA_1	Prophage integrase IntA	447637	455939	8302
BA94C2	1	BHEPNEMB_02584	ompA_1	Outer membrane protein A	742925	751577	8652
BA94C2	1	BHEPNEMB_02586	tnpR_2	Transposon Tn3 resolvase	742925	751577	8652
BA94C2	1	BHEPNEMB_02589	rnhA_2	Ribonuclease HI	742925	751577	8652
BA94C2	1	BHEPNEMB_02590	intQ_1	Putative defective protein IntQ	742925	751577	8652
BA94C2	1	BHEPNEMB_02593	smpB	SsrA-binding protein	742925	751577	8652
BA94C2	1	BHEPNEMB_02594	ratA	Ribosome association toxin RatA	742925	751577	8652
BA94C2	1	BHEPNEMB_05020	ftsH_3	ATP-dependent zinc metalloprotease FtsH	3903427	3912189	8762
BA94C2	1	BHEPNEMB_05023	zraR_3	Transcriptional regulatory protein ZraR	3903427	3912189	8762
BA94C2	1	BHEPNEMB_00359	ureR	Urease operon transcriptional activator	448674	457832	9158
BA94C2	1	BHEPNEMB_00361	metQ_1	D-methionine-binding lipoprotein MetQ	448674	457832	9158
BA94C2	1	BHEPNEMB_00362	intA_1	Prophage integrase IntA	448674	457832	9158
BA94C2	1	BHEPNEMB_00359	ureR	Urease operon transcriptional activator	448674	457832	9158
BA94C2	1	BHEPNEMB_00361	metQ_1	D-methionine-binding lipoprotein MetQ	448674	457832	9158
BA94C2	1	BHEPNEMB_00362	intA_1	Prophage integrase IntA	448674	457832	9158
BA94C2	1	BHEPNEMB_03282	leuO_7	HTH-type transcriptional regulator LeuO	3505075	3514402	9327
BA94C2	1	BHEPNEMB_05032	recD_2	RecBCD enzyme subunit RecD	5583927	5593444	9517
BA94C2	1	BHEPNEMB_05033	pkn5	Serine/threonine-protein kinase pkn5	5583927	5593444	9517
BA94C2	1	BHEPNEMB_05430	-	putative acyl-CoA thioester hydrolase	6172682	6182374	9692
BA94C2	1	BHEPNEMB_04980	recF_4	DNA replication and repair protein RecF	6172682	6182374	9692
BA94C2	1	BHEPNEMB_05006	ndx1	Diadenosine hexaphosphate hydrolase	4248310	4258088	9778
BA94C2	1	BHEPNEMB_02987	rhsC	Putative deoxyribonuclease RhsC	1712300	1722138	9838
BA94C2	1	BHEPNEMB_02981	amtB_2	Ammonia channel	1712300	1722138	9838
BA94C2	1	BHEPNEMB_02979	cobB	NAD-dependent protein deacylase	1712300	1722138	9838
BA94C2	1	BHEPNEMB_01754	-	putative methyltransferase	987910	997749	9839
BA94C2	1	BHEPNEMB_03954	xerD_4	Tyrosine recombinase XerD	987910	997749	9839
BA94C2	1	BHEPNEMB_03949	bin3	Putative transposon Tn552 DNA-invertase bin3	987910	997749	9839
BA94C2	1	BHEPNEMB_05140	xerC_7	Tyrosine recombinase XerC	5126490	5136359	9869
BA94C2	1	BHEPNEMB_00884	dmlR_1	HTH-type transcriptional regulator DmlR	5143428	5153350	9922
BA94C2	1	BHEPNEMB_00885	yahB_1	putative HTH-type transcriptional regulator YahB	5143428	5153350	9922
BA94C2	1	BHEPNEMB_05110	xerC_6	Tyrosine recombinase XerC	6195982	6205937	9955
BA94C2	1	BHEPNEMB_05413	tarK	Teichoic acid ribitol-phosphate primase	5534412	5544654	10242
BA94C2	1	BHEPNEMB_05065	leuA_2	2-isopropylmalate synthase	5534412	5544654	10242
BA94C2	1	BHEPNEMB_05066	nimR_4	HTH-type transcriptional regulator NimR	5534412	5544654	10242
BA94C2	1	BHEPNEMB_01189	leuO_5	HTH-type transcriptional regulator LeuO	5505438	5516153	10715
BA94C2	1	BHEPNEMB_01197	ltrA	Group II intron-encoded protein LtrA	5505438	5516153	10715
BA94C2	1	BHEPNEMB_01439	ssaV_1	Secretion system apparatus protein SsaV	4977173	4987982	10809
BA94C2	1	BHEPNEMB_01440	yscU_1	Yop proteins translocation protein U	4977173	4987982	10809
BA94C2	1	BHEPNEMB_01448	yopJ	Effector protein YopJ	4977173	4987982	10809
BA94C2	1	BHEPNEMB_01754	-	putative methyltransferase	986676	997749	11073
BA94C2	1	BHEPNEMB_03956	folD	Bifunctional protein FolD protein	986676	997749	11073
BA94C2	1	BHEPNEMB_03954	xerD_4	Tyrosine recombinase XerD	986676	997749	11073
BA94C2	1	BHEPNEMB_03949	bin3	Putative transposon Tn552 DNA-invertase bin3	986676	997749	11073
BA94C2	1	BHEPNEMB_00211	wzc_1	Tyrosine-protein kinase wzc	304227	316573	12346
BA94C2	1	BHEPNEMB_00212	rfbB_1	dTDP-glucose 4,6-dehydratase	304227	316573	12346
BA94C2	1	BHEPNEMB_00213	rffH	Glucose-1-phosphate thymidylyltransferase 2	304227	316573	12346
BA94C2	1	BHEPNEMB_00214	rfbD	dTDP-4-dehydrorhamnose reductase	304227	316573	12346
BA94C2	1	BHEPNEMB_00219	rfbC	dTDP-4-dehydrorhamnose 3,5-epimerase	304227	316573	12346
BA94C2	1	BHEPNEMB_00221	epsL_2	putative sugar transferase EpsL	304227	316573	12346
BA94C2	1	BHEPNEMB_00224	per	GDP-perosamine synthase	304227	316573	12346
BA94C2	1	BHEPNEMB_05246	sglT_3	Sodium/glucose cotransporter	5984871	5997393	12522
BA94C2	1	BHEPNEMB_05060	pglF_3	UDP-N-acetyl-alpha-D-glucosamine C6 dehydratase	5984871	5997393	12522
BA94C2	1	BHEPNEMB_05061	asnB_2	Asparagine synthetase [glutamine-hydrolyzing] 1	5984871	5997393	12522
BA94C2	1	BHEPNEMB_05062	gumD	UDP-glucose:undecaprenyl-phosphate glucose-1-phosphate transferase	5984871	5997393	12522
BA94C2	1	BHEPNEMB_05148	yyaP_2	putative protein YyaP	5040529	5053155	12626
BA94C2	1	BHEPNEMB_05240	kdsD_2	Arabinose 5-phosphate isomerase KdsD	5040529	5053155	12626
BA94C2	1	BHEPNEMB_05241	polC_6	DNA polymerase III PolC-type	5040529	5053155	12626
BA94C2	1	BHEPNEMB_05242	galR_2	HTH-type transcriptional regulator GalR	5040529	5053155	12626
BA94C2	1	BHEPNEMB_05177	cspD_2	Cold shock-like protein CspD	3881301	3894015	12714
BA94C2	1	BHEPNEMB_05178	bsr	Blasticidin-S deaminase	3881301	3894015	12714
BA94C2	1	BHEPNEMB_05180	rppH_5	RNA pyrophosphohydrolase	3881301	3894015	12714
BA94C2	1	BHEPNEMB_05091	rfaQ_2	Lipopolysaccharide core heptosyltransferase RfaQ	3881301	3894015	12714
BA94C2	1	BHEPNEMB_05092	dgkA_3	Diacylglycerol kinase	3881301	3894015	12714
BA94C2	1	BHEPNEMB_05093	kdkA_2	3-deoxy-D-manno-octulosonic acid kinase	3881301	3894015	12714
BA94C2	1	BHEPNEMB_05094	neuA_2	N-acylneuraminate cytidylyltransferase	3881301	3894015	12714
BA94C2	1	BHEPNEMB_05140	xerC_7	Tyrosine recombinase XerC	5121910	5136359	14449
BA94C2	1	BHEPNEMB_04957	bar_1	Phosphinothricin N-acetyltransferase	4411671	4426140	14469
BA94C2	1	BHEPNEMB_04963	bar_2	Phosphinothricin N-acetyltransferase	4411671	4426140	14469
BA94C2	1	BHEPNEMB_03730	xerC_3	Tyrosine recombinase XerC	3152293	3167281	14988
BA94C2	1	BHEPNEMB_03728	wprA	Cell wall-associated protease	3152293	3167281	14988
BA94C2	1	BHEPNEMB_03727	ftsH_2	ATP-dependent zinc metalloprotease FtsH	3152293	3167281	14988
BA94C2	1	BHEPNEMB_03726	hin	DNA-invertase hin	3152293	3167281	14988
BA94C2	1	BHEPNEMB_03723	flhC	Flagellar transcriptional regulator FlhC	3152293	3167281	14988
BA94C2	1	BHEPNEMB_04991	fcl	GDP-L-fucose synthase	4515199	4530352	15153
BA94C2	1	BHEPNEMB_04992	gmm	GDP-mannose mannosyl hydrolase	4515199	4530352	15153
BA94C2	1	BHEPNEMB_04993	manC1	Mannose-1-phosphate guanylyltransferase 1	4515199	4530352	15153
BA94C2	1	BHEPNEMB_04994	glmM_2	Phosphoglucosamine mutase	4515199	4530352	15153
BA94C2	1	BHEPNEMB_04995	manA_3	Mannose-6-phosphate isomerase	4515199	4530352	15153
BA94C2	1	BHEPNEMB_04996	wbbD	UDP-Gal:alpha-D-GlcNAc-diphosphoundecaprenol beta-1,3-galactosyltransferase	4515199	4530352	15153
BA94C2	1	BHEPNEMB_04997	wecA	UDP-N-acetylgalactosamine-undecaprenyl- phosphate N-acetylgalactosaminephosphotransferase	4515199	4530352	15153
BA94C2	1	BHEPNEMB_04998	ugd_2	UDP-glucose 6-dehydrogenase	4515199	4530352	15153
BA94C2	1	BHEPNEMB_03574	xerC_1	Tyrosine recombinase XerC	2357613	2373772	16159
BA94C2	1	BHEPNEMB_03569	intQ_2	Putative defective protein IntQ	2357613	2373772	16159
BA94C2	1	BHEPNEMB_03566	smc_2	Chromosome partition protein Smc	2357613	2373772	16159
BA94C2	1	BHEPNEMB_03562	hipB	Antitoxin HipB	2357613	2373772	16159
BA94C2	1	BHEPNEMB_03594	dctB_5	C4-dicarboxylate transport sensor protein DctB	2330250	2347454	17204
BA94C2	1	BHEPNEMB_03591	bspRIM	Modification methylase BspRI	2330250	2347454	17204
BA94C2	1	BHEPNEMB_03594	dctB_5	C4-dicarboxylate transport sensor protein DctB	2330250	2347454	17204
BA94C2	1	BHEPNEMB_03591	bspRIM	Modification methylase BspRI	2330250	2347454	17204
BA94C2	1	BHEPNEMB_03590	xerC_2	Tyrosine recombinase XerC	2330250	2347454	17204
BA94C2	1	BHEPNEMB_03589	grxD	Glutaredoxin 4	2330250	2347454	17204
BA94C2	1	BHEPNEMB_03588	sodB	Superoxide dismutase [Fe]	2330250	2347454	17204
BA94C2	1	BHEPNEMB_03586	budC	Diacetyl reductase [(S)-acetoin forming]	2330250	2347454	17204
BA94C2	1	BHEPNEMB_03585	adhE	Aldehyde-alcohol dehydrogenase	2330250	2347454	17204
BA94C2	1	BHEPNEMB_03574	xerC_1	Tyrosine recombinase XerC	2357613	2376461	18848
BA94C2	1	BHEPNEMB_03569	intQ_2	Putative defective protein IntQ	2357613	2376461	18848
BA94C2	1	BHEPNEMB_03566	smc_2	Chromosome partition protein Smc	2357613	2376461	18848
BA94C2	1	BHEPNEMB_03562	hipB	Antitoxin HipB	2357613	2376461	18848
BA94C2	1	BHEPNEMB_03574	xerC_1	Tyrosine recombinase XerC	2357613	2376461	18848
BA94C2	1	BHEPNEMB_03569	intQ_2	Putative defective protein IntQ	2357613	2376461	18848
BA94C2	1	BHEPNEMB_03566	smc_2	Chromosome partition protein Smc	2357613	2376461	18848
BA94C2	1	BHEPNEMB_03562	hipB	Antitoxin HipB	2357613	2376461	18848
BA94C2	1	BHEPNEMB_03561	acuC	Acetoin utilization protein AcuC	2357613	2376461	18848
BA94C2	1	BHEPNEMB_03560	csgA_2	C-factor	2357613	2376461	18848
BA94C2	1	BHEPNEMB_05070	sgrR_4	HTH-type transcriptional regulator SgrR	5014144	5033341	19197
BA94C2	1	BHEPNEMB_05071	oprF_7	Outer membrane porin F	5014144	5033341	19197
BA94C2	1	BHEPNEMB_05072	bepC_3	Outer membrane efflux protein BepC	5014144	5033341	19197
BA94C2	1	BHEPNEMB_05399	-	putative acyl-CoA dehydrogenase fadE25	5754873	5774720	19847
BA94C2	1	BHEPNEMB_05239	-	RutC family protein	5754873	5774720	19847
BA94C2	1	BHEPNEMB_05343	dgcC_4	putative diguanylate cyclase DgcC	4606344	4626908	20564
BA94C2	1	BHEPNEMB_05199	cry1_2	Cryptochrome DASH	4606344	4626908	20564
BA94C2	1	BHEPNEMB_04738	virB1	Type IV secretion system protein virB1	4606344	4626908	20564
BA94C2	1	BHEPNEMB_02023	hit	Protein hit	2034758	2055737	20979
BA94C2	1	BHEPNEMB_02026	rhtC_1	Threonine efflux protein	2034758	2055737	20979
BA94C2	1	BHEPNEMB_02028	xerD_3	Tyrosine recombinase XerD	2034758	2055737	20979
BA94C2	1	BHEPNEMB_02031	ydaF_3	Putative ribosomal N-acetyltransferase YdaF	2034758	2055737	20979
BA94C2	1	BHEPNEMB_04951	amyS	Alpha-amylase	6254081	6275281	21200
BA94C2	1	BHEPNEMB_04826	yscN_3	putative ATP synthase YscN	6254081	6275281	21200
BA94C2	1	BHEPNEMB_04827	invG_2	Protein InvG	6254081	6275281	21200
BA94C2	1	BHEPNEMB_04830	spaP_3	Surface presentation of antigens protein SpaP	6254081	6275281	21200
BA94C2	1	BHEPNEMB_04833	cpxR_3	Transcriptional regulatory protein CpxR	6254081	6275281	21200
BA94C2	1	BHEPNEMB_05425	pdeC_2	putative cyclic di-GMP phosphodiesterase PdeC	4683371	4704950	21579
BA94C2	1	BHEPNEMB_01198	wzc_2	Tyrosine-protein kinase wzc	4683371	4704950	21579
BA94C2	1	BHEPNEMB_01199	amsI	putative low molecular weight protein-tyrosine-phosphatase AmsI	4683371	4704950	21579
BA94C2	1	BHEPNEMB_01200	kpsD_2	Polysialic acid transport protein KpsD	4683371	4704950	21579
BA94C2	1	BHEPNEMB_04686	smc_3	Chromosome partition protein Smc	6100754	6122662	21908
BA94C2	1	BHEPNEMB_01940	xerD_2	Tyrosine recombinase XerD	1204010	1226258	22248
BA94C2	1	BHEPNEMB_01941	uvrB_1	UvrABC system protein B	1204010	1226258	22248
BA94C2	1	BHEPNEMB_01948	intA_2	Prophage integrase IntA	1204010	1226258	22248
BA94C2	1	BHEPNEMB_01955	pcrA	ATP-dependent DNA helicase PcrA	1204010	1226258	22248
BA94C2	1	BHEPNEMB_03730	xerC_3	Tyrosine recombinase XerC	3150773	3173957	23184
BA94C2	1	BHEPNEMB_03728	wprA	Cell wall-associated protease	3150773	3173957	23184
BA94C2	1	BHEPNEMB_03727	ftsH_2	ATP-dependent zinc metalloprotease FtsH	3150773	3173957	23184
BA94C2	1	BHEPNEMB_03726	hin	DNA-invertase hin	3150773	3173957	23184
BA94C2	1	BHEPNEMB_03723	flhC	Flagellar transcriptional regulator FlhC	3150773	3173957	23184
BA94C2	1	BHEPNEMB_03730	xerC_3	Tyrosine recombinase XerC	3150773	3173957	23184
BA94C2	1	BHEPNEMB_03728	wprA	Cell wall-associated protease	3150773	3173957	23184
BA94C2	1	BHEPNEMB_03727	ftsH_2	ATP-dependent zinc metalloprotease FtsH	3150773	3173957	23184
BA94C2	1	BHEPNEMB_03726	hin	DNA-invertase hin	3150773	3173957	23184
BA94C2	1	BHEPNEMB_03723	flhC	Flagellar transcriptional regulator FlhC	3150773	3173957	23184
BA94C2	1	BHEPNEMB_03732	pspG	Phage shock protein G	3150773	3173957	23184
BA94C2	1	BHEPNEMB_03731	dusA	tRNA-dihydrouridine(20/20a) synthase	3150773	3173957	23184
BA94C2	1	BHEPNEMB_01940	xerD_2	Tyrosine recombinase XerD	1200369	1228114	27745
BA94C2	1	BHEPNEMB_01941	uvrB_1	UvrABC system protein B	1200369	1228114	27745
BA94C2	1	BHEPNEMB_01948	intA_2	Prophage integrase IntA	1200369	1228114	27745
BA94C2	1	BHEPNEMB_01955	pcrA	ATP-dependent DNA helicase PcrA	1200369	1228114	27745
BA94C2	1	BHEPNEMB_01937	luxQ_2	Autoinducer 2 sensor kinase/phosphatase LuxQ	1200369	1228114	27745
BA94C2	1	BHEPNEMB_01938	alaE	L-alanine exporter AlaE	1200369	1228114	27745
BA94C2	1	BHEPNEMB_01940	xerD_2	Tyrosine recombinase XerD	1200369	1228114	27745
BA94C2	1	BHEPNEMB_01941	uvrB_1	UvrABC system protein B	1200369	1228114	27745
BA94C2	1	BHEPNEMB_01948	intA_2	Prophage integrase IntA	1200369	1228114	27745
BA94C2	1	BHEPNEMB_01955	pcrA	ATP-dependent DNA helicase PcrA	1200369	1228114	27745
BA94C2	1	BHEPNEMB_01960	mcpH_2	Methyl-accepting chemotaxis protein McpH	1200369	1228114	27745
BA94C2	1	BHEPNEMB_04858	soj_3	Sporulation initiation inhibitor protein Soj	4342720	4377868	35148
BA94C2	1	BHEPNEMB_04859	rpnA_1	Recombination-promoting nuclease RpnA	4342720	4377868	35148
BA94C2	1	BHEPNEMB_04861	tnpR_3	Transposon Tn3 resolvase	4342720	4377868	35148
BA94C2	1	BHEPNEMB_04853	recF_3	DNA replication and repair protein RecF	4342720	4377868	35148
BA94C2	1	BHEPNEMB_04856	smc_4	Chromosome partition protein Smc	4342720	4377868	35148
BA94C2	1	BHEPNEMB_04858	soj_3	Sporulation initiation inhibitor protein Soj	4342720	4377868	35148
BA94C2	1	BHEPNEMB_04859	rpnA_1	Recombination-promoting nuclease RpnA	4342720	4377868	35148
BA94C2	1	BHEPNEMB_04861	tnpR_3	Transposon Tn3 resolvase	4342720	4377868	35148
BA94C2	1	BHEPNEMB_05254	ygjK_2	Glucosidase YgjK	4342720	4377868	35148
BA94C2	1	BHEPNEMB_01400	tnsB_1	Transposon Tn7 transposition protein TnsB	4937266	4974413	37147
BA94C2	1	BHEPNEMB_01403	vspR	Transcriptional regulator VspR	4937266	4974413	37147
BA94C2	1	BHEPNEMB_01406	csy3	CRISPR-associated protein Csy3	4937266	4974413	37147
BA94C2	1	BHEPNEMB_01415	tdh1	Thermostable direct hemolysin 1	4937266	4974413	37147
BA94C2	1	BHEPNEMB_01398	-	putative acyl-CoA thioester hydrolase	4937266	4974413	37147
BA94C2	1	BHEPNEMB_01400	tnsB_1	Transposon Tn7 transposition protein TnsB	4937266	4974413	37147
BA94C2	1	BHEPNEMB_01403	vspR	Transcriptional regulator VspR	4937266	4974413	37147
BA94C2	1	BHEPNEMB_01406	csy3	CRISPR-associated protein Csy3	4937266	4974413	37147
BA94C2	1	BHEPNEMB_01415	tdh1	Thermostable direct hemolysin 1	4937266	4974413	37147
BA94C2	1	BHEPNEMB_04363	murI	Glutamate racemase	3369906	3409182	39276
BA94C2	1	BHEPNEMB_05425	pdeC_2	putative cyclic di-GMP phosphodiesterase PdeC	4655920	4699437	43517
BA94C2	1	BHEPNEMB_04871	leuE_3	Leucine efflux protein	4655920	4699437	43517
BA94C2	1	BHEPNEMB_04875	ribD_3	Riboflavin biosynthesis protein RibD	4655920	4699437	43517
BA94C2	1	BHEPNEMB_05430	-	putative acyl-CoA thioester hydrolase	6169567	6218422	48855
BA94C2	1	BHEPNEMB_04980	recF_4	DNA replication and repair protein RecF	6169567	6218422	48855
BA94C2	1	BHEPNEMB_05110	xerC_6	Tyrosine recombinase XerC	6169567	6218422	48855
BA94C2	1	BHEPNEMB_05430	-	putative acyl-CoA thioester hydrolase	6169567	6218422	48855
BA94C2	1	BHEPNEMB_04980	recF_4	DNA replication and repair protein RecF	6169567	6218422	48855
BA94C2	1	BHEPNEMB_05387	rlmF_2	Ribosomal RNA large subunit methyltransferase F	6169567	6218422	48855
BA94C2	1	BHEPNEMB_05110	xerC_6	Tyrosine recombinase XerC	6169567	6218422	48855
BA94C2	1	BHEPNEMB_05371	ppx_2	Exopolyphosphatase	6169567	6218422	48855
BA94C2	1	BHEPNEMB_05372	pstS_2	Phosphate-binding protein PstS	6169567	6218422	48855
BA94C2	1	BHEPNEMB_05012	gfcB_2	putative lipoprotein GfcB	6169567	6218422	48855
BA94C2	1	BHEPNEMB_05088	atsA_5	Arylsulfatase	6169567	6218422	48855
BA94C2	1	BHEPNEMB_05089	leuO_10	HTH-type transcriptional regulator LeuO	6169567	6218422	48855
BA94C2	1	BHEPNEMB_04917	ypeA_3	Acetyltransferase YpeA	1984386	2033850	49464
BA94C2	1	BHEPNEMB_03122	aaaT_2	L-amino acid N-acetyltransferase AaaT	1984386	2033850	49464
BA94C2	1	BHEPNEMB_03120	yabJ	2-iminobutanoate/2-iminopropanoate deaminase	1984386	2033850	49464
BA94C2	1	BHEPNEMB_03113	csaA	putative chaperone CsaA	1984386	2033850	49464
BA94C2	1	BHEPNEMB_03112	yhfA_2	Protein YhfA	1984386	2033850	49464
BA94C2	1	BHEPNEMB_03122	aaaT_2	L-amino acid N-acetyltransferase AaaT	1984386	2033850	49464
BA94C2	1	BHEPNEMB_03120	yabJ	2-iminobutanoate/2-iminopropanoate deaminase	1984386	2033850	49464
BA94C2	1	BHEPNEMB_03113	csaA	putative chaperone CsaA	1984386	2033850	49464
BA94C2	1	BHEPNEMB_03112	yhfA_2	Protein YhfA	1984386	2033850	49464
BA94C2	1	BHEPNEMB_04909	-	Insertion element IS6110 uncharacterized 12.0 kDa protein	1984386	2033850	49464
BA94C2	1	BHEPNEMB_04908	yoeB	Toxin YoeB	1984386	2033850	49464
BA94C2	1	BHEPNEMB_04907	yefM	Antitoxin YefM	1984386	2033850	49464
BA94C2	1	BHEPNEMB_04903	pld	Phospholipase D	1984386	2033850	49464
BA94C2	1	BHEPNEMB_04902	-	Acetyltransferase	1984386	2033850	49464
BA94C2	1	BHEPNEMB_04892	yjaB_1	putative N-acetyltransferase YjaB	1984386	2033850	49464
BA94C2	1	BHEPNEMB_05119	yjaB_2	putative N-acetyltransferase YjaB	1984386	2033850	49464
BA94C2	1	BHEPNEMB_04917	ypeA_3	Acetyltransferase YpeA	1985359	2050270	64911
BA94C2	1	BHEPNEMB_02023	hit	Protein hit	1985359	2050270	64911
BA94C2	1	BHEPNEMB_03122	aaaT_2	L-amino acid N-acetyltransferase AaaT	1985359	2050270	64911
BA94C2	1	BHEPNEMB_03120	yabJ	2-iminobutanoate/2-iminopropanoate deaminase	1985359	2050270	64911
BA94C2	1	BHEPNEMB_03113	csaA	putative chaperone CsaA	1985359	2050270	64911
BA94C2	1	BHEPNEMB_03112	yhfA_2	Protein YhfA	1985359	2050270	64911
BA94C2	1	BHEPNEMB_03122	aaaT_2	L-amino acid N-acetyltransferase AaaT	1985359	2050270	64911
BA94C2	1	BHEPNEMB_03120	yabJ	2-iminobutanoate/2-iminopropanoate deaminase	1985359	2050270	64911
BA94C2	1	BHEPNEMB_03113	csaA	putative chaperone CsaA	1985359	2050270	64911
BA94C2	1	BHEPNEMB_03112	yhfA_2	Protein YhfA	1985359	2050270	64911
BA94C2	1	BHEPNEMB_04909	-	Insertion element IS6110 uncharacterized 12.0 kDa protein	1985359	2050270	64911
BA94C2	1	BHEPNEMB_04908	yoeB	Toxin YoeB	1985359	2050270	64911
BA94C2	1	BHEPNEMB_04907	yefM	Antitoxin YefM	1985359	2050270	64911
BA94C2	1	BHEPNEMB_04903	pld	Phospholipase D	1985359	2050270	64911
BA94C2	1	BHEPNEMB_04902	-	Acetyltransferase	1985359	2050270	64911
BA94C2	1	BHEPNEMB_04892	yjaB_1	putative N-acetyltransferase YjaB	1985359	2050270	64911
BA94C2	1	BHEPNEMB_05119	yjaB_2	putative N-acetyltransferase YjaB	1985359	2050270	64911
BA94C2	1	BHEPNEMB_04909	-	Insertion element IS6110 uncharacterized 12.0 kDa protein	1985359	2050270	64911
BA94C2	1	BHEPNEMB_04908	yoeB	Toxin YoeB	1985359	2050270	64911
BA94C2	1	BHEPNEMB_04907	yefM	Antitoxin YefM	1985359	2050270	64911
BA94C2	1	BHEPNEMB_04903	pld	Phospholipase D	1985359	2050270	64911
BA94C2	1	BHEPNEMB_04902	-	Acetyltransferase	1985359	2050270	64911
BA94C2	1	BHEPNEMB_04892	yjaB_1	putative N-acetyltransferase YjaB	1985359	2050270	64911
BA94C2	1	BHEPNEMB_05119	yjaB_2	putative N-acetyltransferase YjaB	1985359	2050270	64911
BA94C2	1	BHEPNEMB_05247	epsH_2	Putative glycosyltransferase EpsH	4990227	5089240	99013
BA94C2	1	BHEPNEMB_04988	cspA	Cold shock protein CspA	4990227	5089240	99013
BA94C2	1	BHEPNEMB_05148	yyaP_2	putative protein YyaP	4990227	5089240	99013
BA94C2	1	BHEPNEMB_05240	kdsD_2	Arabinose 5-phosphate isomerase KdsD	4990227	5089240	99013
BA94C2	1	BHEPNEMB_05241	polC_6	DNA polymerase III PolC-type	4990227	5089240	99013
BA94C2	1	BHEPNEMB_05242	galR_2	HTH-type transcriptional regulator GalR	4990227	5089240	99013
BA94C2	1	BHEPNEMB_05070	sgrR_4	HTH-type transcriptional regulator SgrR	4990227	5089240	99013
BA94C2	1	BHEPNEMB_05071	oprF_7	Outer membrane porin F	4990227	5089240	99013
BA94C2	1	BHEPNEMB_05072	bepC_3	Outer membrane efflux protein BepC	4990227	5089240	99013
BA94C2	1	BHEPNEMB_01454	invG_1	Protein InvG	4990227	5089240	99013
BA94C2	1	BHEPNEMB_01455	yscN_1	putative ATP synthase YscN	4990227	5089240	99013
BA94C2	1	BHEPNEMB_01466	-	Putative NAD(+)--arginine ADP-ribosyltransferase Vis	4990227	5089240	99013
BA94C2	1	BHEPNEMB_01471	pdeL	Cyclic di-GMP phosphodiesterase PdeL	4990227	5089240	99013
BA94C2	1	BHEPNEMB_01454	invG_1	Protein InvG	4990227	5089240	99013
BA94C2	1	BHEPNEMB_01455	yscN_1	putative ATP synthase YscN	4990227	5089240	99013
BA94C2	1	BHEPNEMB_01466	-	Putative NAD(+)--arginine ADP-ribosyltransferase Vis	4990227	5089240	99013
BA94C2	1	BHEPNEMB_01471	pdeL	Cyclic di-GMP phosphodiesterase PdeL	4990227	5089240	99013
BA94C2	1	BHEPNEMB_05255	ushA_3	Protein UshA	4990227	5089240	99013
BA94C2	1	BHEPNEMB_05147	tetR_2	Tetracycline repressor protein class D	4990227	5089240	99013
BA94C2	1	BHEPNEMB_05286	opuAB_2	Glycine betaine transport system permease protein OpuAB	4990227	5089240	99013
BA94C2	1	BHEPNEMB_04986	etfA_2	Electron transfer flavoprotein subunit alpha	4990227	5089240	99013
BA94C2	1	BHEPNEMB_04987	acs_5	Acetyl-coenzyme A synthetase	4990227	5089240	99013
BA94C2	1	BHEPNEMB_05368	gltC_2	HTH-type transcriptional regulator GltC	4990227	5089240	99013
BA94C2	2	BHEPNEMB_04419	matP	Macrodomain Ter protein	2343339	2349475	6136
BA94C2	2	BHEPNEMB_00359	ureR	Urease operon transcriptional activator	3001904	3011062	9158
BA94C2	2	BHEPNEMB_00361	metQ_1	D-methionine-binding lipoprotein MetQ	3001904	3011062	9158
BA94C2	2	BHEPNEMB_00362	intA_1	Prophage integrase IntA	3001904	3011062	9158
BA94C2	2	BHEPNEMB_03830	pbuE	Purine efflux pump PbuE	3409500	3423108	13608
BA94C2	2	BHEPNEMB_04858	soj_3	Sporulation initiation inhibitor protein Soj	3384356	3398770	14414
BA94C2	2	BHEPNEMB_04859	rpnA_1	Recombination-promoting nuclease RpnA	3384356	3398770	14414
BA94C2	2	BHEPNEMB_04861	tnpR_3	Transposon Tn3 resolvase	3384356	3398770	14414
BA94C2	2	BHEPNEMB_04495	cdr	Coenzyme A disulfide reductase	863814	878795	14981
BA94C2	2	BHEPNEMB_04493	algE7	Alginate lyase 7	863814	878795	14981
BA94C2	2	BHEPNEMB_03730	xerC_3	Tyrosine recombinase XerC	5546263	5561781	15518
BA94C2	2	BHEPNEMB_03728	wprA	Cell wall-associated protease	5546263	5561781	15518
BA94C2	2	BHEPNEMB_03727	ftsH_2	ATP-dependent zinc metalloprotease FtsH	5546263	5561781	15518
BA94C2	2	BHEPNEMB_03726	hin	DNA-invertase hin	5546263	5561781	15518
BA94C2	2	BHEPNEMB_03723	flhC	Flagellar transcriptional regulator FlhC	5546263	5561781	15518
BA94C2	2	BHEPNEMB_04419	matP	Macrodomain Ter protein	2333889	2349475	15586
BA94C2	2	BHEPNEMB_03594	dctB_5	C4-dicarboxylate transport sensor protein DctB	2333889	2349475	15586
BA94C2	2	BHEPNEMB_03591	bspRIM	Modification methylase BspRI	2333889	2349475	15586
BA94C2	2	BHEPNEMB_03583	-	Cyclic nucleotide-gated potassium channel	2333889	2349475	15586
BA94C2	2	BHEPNEMB_05140	xerC_7	Tyrosine recombinase XerC	5183606	5200063	16457
BA94C2	2	BHEPNEMB_05361	nspC_2	Carboxynorspermidine/carboxyspermidine decarboxylase	5183606	5200063	16457
BA94C2	2	BHEPNEMB_05362	-	Carboxynorspermidine synthase	5183606	5200063	16457
BA94C2	2	BHEPNEMB_05140	xerC_7	Tyrosine recombinase XerC	5183606	5200063	16457
BA94C2	2	BHEPNEMB_05312	-	putative ABC transporter ATP-binding protein	5183606	5200063	16457
BA94C2	2	BHEPNEMB_04189	pssA	CDP-diacylglycerol--serine O-phosphatidyltransferase	5183606	5200063	16457
BA94C2	2	BHEPNEMB_03574	xerC_1	Tyrosine recombinase XerC	2306103	2323293	17190
BA94C2	2	BHEPNEMB_03569	intQ_2	Putative defective protein IntQ	2306103	2323293	17190
BA94C2	2	BHEPNEMB_03566	smc_2	Chromosome partition protein Smc	2306103	2323293	17190
BA94C2	2	BHEPNEMB_03562	hipB	Antitoxin HipB	2306103	2323293	17190
BA94C2	2	BHEPNEMB_04357	pys2	Pyocin-S2	1220791	1241928	21137
BA94C2	2	BHEPNEMB_04356	imm	Colicin-E7 immunity protein	1220791	1241928	21137
BA94C2	2	BHEPNEMB_05048	parE1	Toxin ParE1	3314843	3339028	24185
BA94C2	2	BHEPNEMB_05051	mtnN_2	Aminodeoxyfutalosine nucleosidase	3314843	3339028	24185
BA94C2	2	BHEPNEMB_05052	wecD	dTDP-fucosamine acetyltransferase	3314843	3339028	24185
BA94C2	2	BHEPNEMB_05414	-	Hydroxypyruvate reductase	3314843	3339028	24185
BA94C2	2	BHEPNEMB_05221	rhtB_6	Homoserine/homoserine lactone efflux protein	3314843	3339028	24185
BA94C2	2	BHEPNEMB_01454	invG_1	Protein InvG	1285296	1309488	24192
BA94C2	2	BHEPNEMB_01455	yscN_1	putative ATP synthase YscN	1285296	1309488	24192
BA94C2	2	BHEPNEMB_01466	-	Putative NAD(+)--arginine ADP-ribosyltransferase Vis	1285296	1309488	24192
BA94C2	2	BHEPNEMB_01471	pdeL	Cyclic di-GMP phosphodiesterase PdeL	1285296	1309488	24192
BA94C2	2	BHEPNEMB_01451	spaP_1	Surface presentation of antigens protein SpaP	1285296	1310165	24869
BA94C2	2	BHEPNEMB_01454	invG_1	Protein InvG	1285296	1310165	24869
BA94C2	2	BHEPNEMB_01455	yscN_1	putative ATP synthase YscN	1285296	1310165	24869
BA94C2	2	BHEPNEMB_01466	-	Putative NAD(+)--arginine ADP-ribosyltransferase Vis	1285296	1310165	24869
BA94C2	2	BHEPNEMB_01471	pdeL	Cyclic di-GMP phosphodiesterase PdeL	1285296	1310165	24869
BA94C2	2	BHEPNEMB_01940	xerD_2	Tyrosine recombinase XerD	6039318	6067063	27745
BA94C2	2	BHEPNEMB_01941	uvrB_1	UvrABC system protein B	6039318	6067063	27745
BA94C2	2	BHEPNEMB_01948	intA_2	Prophage integrase IntA	6039318	6067063	27745
BA94C2	2	BHEPNEMB_01955	pcrA	ATP-dependent DNA helicase PcrA	6039318	6067063	27745
BA94C2	2	BHEPNEMB_01400	tnsB_1	Transposon Tn7 transposition protein TnsB	1328614	1361146	32532
BA94C2	2	BHEPNEMB_01403	vspR	Transcriptional regulator VspR	1328614	1361146	32532
BA94C2	2	BHEPNEMB_01406	csy3	CRISPR-associated protein Csy3	1328614	1361146	32532
BA94C2	2	BHEPNEMB_01415	tdh1	Thermostable direct hemolysin 1	1328614	1361146	32532
BA94C2	2	BHEPNEMB_01398	-	putative acyl-CoA thioester hydrolase	1328614	1362184	33570
BA94C2	2	BHEPNEMB_01400	tnsB_1	Transposon Tn7 transposition protein TnsB	1328614	1362184	33570
BA94C2	2	BHEPNEMB_01403	vspR	Transcriptional regulator VspR	1328614	1362184	33570
BA94C2	2	BHEPNEMB_01406	csy3	CRISPR-associated protein Csy3	1328614	1362184	33570
BA94C2	2	BHEPNEMB_01415	tdh1	Thermostable direct hemolysin 1	1328614	1362184	33570
BA94C2	2	BHEPNEMB_04963	bar_2	Phosphinothricin N-acetyltransferase	3939842	3974557	34715
BA94C2	2	BHEPNEMB_04991	fcl	GDP-L-fucose synthase	3939842	3974557	34715
BA94C2	2	BHEPNEMB_04992	gmm	GDP-mannose mannosyl hydrolase	3939842	3974557	34715
BA94C2	2	BHEPNEMB_04993	manC1	Mannose-1-phosphate guanylyltransferase 1	3939842	3974557	34715
BA94C2	2	BHEPNEMB_04994	glmM_2	Phosphoglucosamine mutase	3939842	3974557	34715
BA94C2	2	BHEPNEMB_04995	manA_3	Mannose-6-phosphate isomerase	3939842	3974557	34715
BA94C2	2	BHEPNEMB_04996	wbbD	UDP-Gal:alpha-D-GlcNAc-diphosphoundecaprenol beta-1,3-galactosyltransferase	3939842	3974557	34715
BA94C2	2	BHEPNEMB_04997	wecA	UDP-N-acetylgalactosamine-undecaprenyl- phosphate N-acetylgalactosaminephosphotransferase	3939842	3974557	34715
BA94C2	2	BHEPNEMB_04998	ugd_2	UDP-glucose 6-dehydrogenase	3939842	3974557	34715
BA94C2	2	BHEPNEMB_04990	gmd	GDP-mannose 4,6-dehydratase	3939842	3974557	34715
BA94C2	2	BHEPNEMB_05430	-	putative acyl-CoA thioester hydrolase	6132483	6176706	44223
BA94C2	2	BHEPNEMB_04980	recF_4	DNA replication and repair protein RecF	6132483	6176706	44223
BA94C2	2	BHEPNEMB_05110	xerC_6	Tyrosine recombinase XerC	6132483	6176706	44223
BA94C2	2	BHEPNEMB_05020	ftsH_3	ATP-dependent zinc metalloprotease FtsH	3231739	3284705	52966
BA94C2	2	BHEPNEMB_05023	zraR_3	Transcriptional regulatory protein ZraR	3231739	3284705	52966
BA94C2	2	BHEPNEMB_04909	-	Insertion element IS6110 uncharacterized 12.0 kDa protein	3231739	3284705	52966
BA94C2	2	BHEPNEMB_04908	yoeB	Toxin YoeB	3231739	3284705	52966
BA94C2	2	BHEPNEMB_04907	yefM	Antitoxin YefM	3231739	3284705	52966
BA94C2	2	BHEPNEMB_04903	pld	Phospholipase D	3231739	3284705	52966
BA94C2	2	BHEPNEMB_04902	-	Acetyltransferase	3231739	3284705	52966
BA94C2	2	BHEPNEMB_04892	yjaB_1	putative N-acetyltransferase YjaB	3231739	3284705	52966
BA94C2	2	BHEPNEMB_05119	yjaB_2	putative N-acetyltransferase YjaB	3231739	3284705	52966
BA94C2	2	BHEPNEMB_05376	-	Putative pterin-4-alpha-carbinolamine dehydratase	3231739	3284705	52966
BA94C2	2	BHEPNEMB_05377	phhA_2	Phenylalanine-4-hydroxylase	3231739	3284705	52966
BA94C2	2	BHEPNEMB_05335	napC_3	Cytochrome c-type protein NapC	3231739	3284705	52966
BA94C2	2	BHEPNEMB_05025	guaC_2	GMP reductase	3231739	3284705	52966
BA94C2	2	BHEPNEMB_05252	rhtC_4	Threonine efflux protein	3231739	3284705	52966
BA94C2	2	BHEPNEMB_05253	rhaS_4	HTH-type transcriptional activator RhaS	3231739	3284705	52966
BA94C2	2	BHEPNEMB_05347	rapA_2	RNA polymerase-associated protein RapA	3231739	3284705	52966
BA94C2	2	BHEPNEMB_04871	leuE_3	Leucine efflux protein	4710140	4809206	99066
BA94C2	2	BHEPNEMB_04875	ribD_3	Riboflavin biosynthesis protein RibD	4710140	4809206	99066
BA94C2	2	BHEPNEMB_05425	pdeC_2	putative cyclic di-GMP phosphodiesterase PdeC	4710140	4809206	99066
BA94C2	2	BHEPNEMB_04473	hupA	DNA-binding protein HU-alpha	4710140	4809206	99066
BA94C2	2	BHEPNEMB_04470	ghrA	Glyoxylate/hydroxypyruvate reductase A	4710140	4809206	99066
BA94C2	2	BHEPNEMB_04468	hemE	Uroporphyrinogen decarboxylase	4710140	4809206	99066
BA94C2	2	BHEPNEMB_04465	nudC	NADH pyrophosphatase	4710140	4809206	99066
BA94C2	2	BHEPNEMB_04464	rsd	Regulator of sigma D	4710140	4809206	99066
BA94C2	2	BHEPNEMB_04463	rpoC	DNA-directed RNA polymerase subunit beta'	4710140	4809206	99066
BA94C2	2	BHEPNEMB_04462	rpoB	DNA-directed RNA polymerase subunit beta	4710140	4809206	99066
BA94C2	2	BHEPNEMB_04461	rplL	50S ribosomal protein L7/L12	4710140	4809206	99066
BA94C2	2	BHEPNEMB_04460	rplJ	50S ribosomal protein L10	4710140	4809206	99066
BA94C2	2	BHEPNEMB_04459	rplA	50S ribosomal protein L1	4710140	4809206	99066
BA94C2	2	BHEPNEMB_04458	rplK	50S ribosomal protein L11	4710140	4809206	99066
BA94C2	2	BHEPNEMB_04457	nusG	Transcription termination/antitermination protein NusG	4710140	4809206	99066
BA94C2	2	BHEPNEMB_04456	secE	Protein translocase subunit SecE	4710140	4809206	99066
BA94C2	2	BHEPNEMB_04871	leuE_3	Leucine efflux protein	4710140	4809206	99066
BA94C2	2	BHEPNEMB_04875	ribD_3	Riboflavin biosynthesis protein RibD	4710140	4809206	99066
BA94C2	2	BHEPNEMB_04880	xerD_5	Tyrosine recombinase XerD	4710140	4809206	99066
BA94C2	2	BHEPNEMB_05425	pdeC_2	putative cyclic di-GMP phosphodiesterase PdeC	4710140	4809206	99066
BA94C2	2	BHEPNEMB_04485	purD	Phosphoribosylamine--glycine ligase	4710140	4809206	99066
BA94C2	2	BHEPNEMB_04486	purH	Bifunctional purine biosynthesis protein PurH	4710140	4809206	99066
BA94C2	2	BHEPNEMB_04487	zntR_3	HTH-type transcriptional regulator ZntR	4710140	4809206	99066
BA94C2	2	BHEPNEMB_04488	cadC_3	Transcriptional activator CadC	4710140	4809206	99066
BA94C2	2	BHEPNEMB_04489	cadB_1	putative cadaverine/lysine antiporter	4710140	4809206	99066
BA94C2	2	BHEPNEMB_04490	cadA_1	Inducible lysine decarboxylase	4710140	4809206	99066
BA095	1	KLBACGGJ_04529	luxQ_6	Autoinducer 2 sensor kinase/phosphatase LuxQ	1717722	1722001	4279
BA095	1	KLBACGGJ_01615	ccp_1	Cytochrome c551 peroxidase	4437700	4442551	4851
BA095	1	KLBACGGJ_04941	yidK	putative symporter YidK	5170057	5175117	5060
BA095	1	KLBACGGJ_04942	gntR_3	HTH-type transcriptional regulator GntR	5170057	5175117	5060
BA095	1	KLBACGGJ_03733	pglE_1	UDP-N-acetylbacillosamine transaminase	189587	195474	5887
BA095	1	KLBACGGJ_03732	legG_1	GDP/UDP-N,N'-diacetylbacillosamine 2-epimerase (hydrolyzing)	189587	195474	5887
BA095	1	KLBACGGJ_03731	legI_1	N,N'-diacetyllegionaminic acid synthase	189587	195474	5887
BA095	1	KLBACGGJ_03730	epsM_2	Putative acetyltransferase EpsM	189587	195474	5887
BA095	1	KLBACGGJ_03729	hddC	D-glycero-alpha-D-manno-heptose 1-phosphate guanylyltransferase	189587	195474	5887
BA095	1	KLBACGGJ_03728	neuA_1	N-acylneuraminate cytidylyltransferase	189587	195474	5887
BA095	1	KLBACGGJ_03727	iolG	Inositol 2-dehydrogenase/D-chiro-inositol 3-dehydrogenase	189587	195474	5887
BA095	1	KLBACGGJ_05039	ysnE_2	putative N-acetyltransferase YsnE	4401721	4407673	5952
BA095	1	KLBACGGJ_01580	-	putative acyl-CoA thioester hydrolase	4401721	4407673	5952
BA095	1	KLBACGGJ_04563	rapA_2	RNA polymerase-associated protein RapA	4744630	4750853	6223
BA095	1	KLBACGGJ_04564	csgA_3	C-factor	4744630	4750853	6223
BA095	1	KLBACGGJ_04938	relB_1	Antitoxin RelB	4031272	4037570	6298
BA095	1	KLBACGGJ_04939	relE2_1	Toxin RelE2	4031272	4037570	6298
BA095	1	KLBACGGJ_04362	matP_1	Macrodomain Ter protein	1742329	1749047	6718
BA095	1	KLBACGGJ_03725	yafV	Omega-amidase YafV	197806	204680	6874
BA095	1	KLBACGGJ_03724	-	3-beta-hydroxycholanate 3-dehydrogenase (NAD(+)) 2	197806	204680	6874
BA095	1	KLBACGGJ_03720	waaA	3-deoxy-D-manno-octulosonic acid transferase	197806	204680	6874
BA095	1	KLBACGGJ_03719	rfaF	ADP-heptose--LPS heptosyltransferase 2	197806	204680	6874
BA095	1	KLBACGGJ_03718	lpxM	Lipid A biosynthesis myristoyltransferase	197806	204680	6874
BA095	1	KLBACGGJ_00218	bepA_2	Beta-barrel assembly-enhancing protease	3559132	3566151	7019
BA095	1	KLBACGGJ_00214	oprF_1	Outer membrane porin F	3559132	3566151	7019
BA095	1	KLBACGGJ_00212	leuO_3	HTH-type transcriptional regulator LeuO	3559132	3566151	7019
BA095	1	KLBACGGJ_00211	leuO_2	HTH-type transcriptional regulator LeuO	3559132	3566151	7019
BA095	1	KLBACGGJ_03742	mutM_1	Formamidopyrimidine-DNA glycosylase	175841	183433	7592
BA095	1	KLBACGGJ_03741	coaD_1	Phosphopantetheine adenylyltransferase	175841	183433	7592
BA095	1	KLBACGGJ_00585	rhsC	Putative deoxyribonuclease RhsC	1672111	1680377	8266
BA095	1	KLBACGGJ_01219	ompA_1	Outer membrane protein A	652314	660836	8522
BA095	1	KLBACGGJ_01221	tnpR_1	Transposon Tn3 resolvase	652314	660836	8522
BA095	1	KLBACGGJ_01224	rnhA_1	Ribonuclease HI	652314	660836	8522
BA095	1	KLBACGGJ_01225	intQ_3	Putative defective protein IntQ	652314	660836	8522
BA095	1	KLBACGGJ_01228	smpB	SsrA-binding protein	652314	660836	8522
BA095	1	KLBACGGJ_01229	ratA	Ribosome association toxin RatA	652314	660836	8522
BA095	1	KLBACGGJ_04742	pdeI	putative cyclic di-GMP phosphodiesterase PdeI	364997	374570	9573
BA095	1	KLBACGGJ_04741	ureR	Urease operon transcriptional activator	364997	374570	9573
BA095	1	KLBACGGJ_04739	metQ_2	D-methionine-binding lipoprotein MetQ	364997	374570	9573
BA095	1	KLBACGGJ_04741	ureR	Urease operon transcriptional activator	366034	376463	10429
BA095	1	KLBACGGJ_04739	metQ_2	D-methionine-binding lipoprotein MetQ	366034	376463	10429
BA095	1	KLBACGGJ_00839	ssaV	Secretion system apparatus protein SsaV	5488334	5499143	10809
BA095	1	KLBACGGJ_00840	yscU_1	Yop proteins translocation protein U	5488334	5499143	10809
BA095	1	KLBACGGJ_00848	yopJ	Effector protein YopJ	5488334	5499143	10809
BA095	1	KLBACGGJ_05069	cobB	NAD-dependent protein deacylase	1686320	1698386	12066
BA095	1	KLBACGGJ_05210	mutX	8-oxo-dGTP diphosphatase	1686320	1698386	12066
BA095	1	KLBACGGJ_03710	wzc_2	Tyrosine-protein kinase wzc	215006	227352	12346
BA095	1	KLBACGGJ_03709	rfbB_2	dTDP-glucose 4,6-dehydratase	215006	227352	12346
BA095	1	KLBACGGJ_03708	rffH_1	Glucose-1-phosphate thymidylyltransferase 2	215006	227352	12346
BA095	1	KLBACGGJ_03707	rfbD	dTDP-4-dehydrorhamnose reductase	215006	227352	12346
BA095	1	KLBACGGJ_03702	rfbC	dTDP-4-dehydrorhamnose 3,5-epimerase	215006	227352	12346
BA095	1	KLBACGGJ_03700	epsL_2	putative sugar transferase EpsL	215006	227352	12346
BA095	1	KLBACGGJ_03697	per	GDP-perosamine synthase	215006	227352	12346
BA095	1	KLBACGGJ_04868	intA_3	Prophage integrase IntA	5186981	5199527	12546
BA095	1	KLBACGGJ_05019	pgrR_6	HTH-type transcriptional regulator PgrR	5186981	5199527	12546
BA095	1	KLBACGGJ_05021	gnl	Gluconolactonase	5186981	5199527	12546
BA095	1	KLBACGGJ_05022	xerC_7	Tyrosine recombinase XerC	5186981	5199527	12546
BA095	1	KLBACGGJ_05023	yidZ_5	HTH-type transcriptional regulator YidZ	5186981	5199527	12546
BA095	1	KLBACGGJ_04026	cvaA	Colicin V secretion protein CvaA	2805297	2819305	14008
BA095	1	KLBACGGJ_04027	apxIB_2	Toxin RTX-I translocation ATP-binding protein	2805297	2819305	14008
BA095	1	KLBACGGJ_04028	chuR_4	Anaerobic sulfatase-maturating enzyme	2805297	2819305	14008
BA095	1	KLBACGGJ_05109	fumD	Fumonisin B1 esterase	3908720	3923373	14653
BA095	1	KLBACGGJ_05034	xerC_9	Tyrosine recombinase XerC	4707335	4722841	15506
BA095	1	KLBACGGJ_04810	ypeA_3	Acetyltransferase YpeA	2011948	2027816	15868
BA095	1	KLBACGGJ_05131	rhtC_3	Threonine efflux protein	2011948	2027816	15868
BA095	1	KLBACGGJ_01022	xerC_1	Tyrosine recombinase XerC	2325941	2342100	16159
BA095	1	KLBACGGJ_01027	intQ_2	Putative defective protein IntQ	2325941	2342100	16159
BA095	1	KLBACGGJ_01030	smc_2	Chromosome partition protein Smc	2325941	2342100	16159
BA095	1	KLBACGGJ_01034	hipB	Antitoxin HipB	2325941	2342100	16159
BA095	1	KLBACGGJ_04853	mrcA_2	Penicillin-binding protein 1A	4709977	4726401	16424
BA095	1	KLBACGGJ_04857	ydaF_4	Putative ribosomal N-acetyltransferase YdaF	4709977	4726401	16424
BA095	1	KLBACGGJ_04026	cvaA	Colicin V secretion protein CvaA	2804644	2821154	16510
BA095	1	KLBACGGJ_04027	apxIB_2	Toxin RTX-I translocation ATP-binding protein	2804644	2821154	16510
BA095	1	KLBACGGJ_04028	chuR_4	Anaerobic sulfatase-maturating enzyme	2804644	2821154	16510
BA095	1	KLBACGGJ_01397	recA_2	Protein RecA	2804644	2821154	16510
BA095	1	KLBACGGJ_04036	recA_3	Protein RecA	2804644	2821154	16510
BA095	1	KLBACGGJ_04037	recA_4	Protein RecA	2804644	2821154	16510
BA095	1	KLBACGGJ_05303	rarD_4	Protein RarD	3314299	3331159	16860
BA095	1	KLBACGGJ_05304	rhaS_3	HTH-type transcriptional activator RhaS	3314299	3331159	16860
BA095	1	KLBACGGJ_05303	rarD_4	Protein RarD	3312115	3330288	18173
BA095	1	KLBACGGJ_01022	xerC_1	Tyrosine recombinase XerC	2325941	2344789	18848
BA095	1	KLBACGGJ_01027	intQ_2	Putative defective protein IntQ	2325941	2344789	18848
BA095	1	KLBACGGJ_01030	smc_2	Chromosome partition protein Smc	2325941	2344789	18848
BA095	1	KLBACGGJ_01034	hipB	Antitoxin HipB	2325941	2344789	18848
BA095	1	KLBACGGJ_01022	xerC_1	Tyrosine recombinase XerC	2325941	2344789	18848
BA095	1	KLBACGGJ_01027	intQ_2	Putative defective protein IntQ	2325941	2344789	18848
BA095	1	KLBACGGJ_01030	smc_2	Chromosome partition protein Smc	2325941	2344789	18848
BA095	1	KLBACGGJ_01034	hipB	Antitoxin HipB	2325941	2344789	18848
BA095	1	KLBACGGJ_01035	acuC	Acetoin utilization protein AcuC	2325941	2344789	18848
BA095	1	KLBACGGJ_01036	csgA_1	C-factor	2325941	2344789	18848
BA095	1	KLBACGGJ_05094	relE2_2	Toxin RelE2	5914438	5933969	19531
BA095	1	KLBACGGJ_05095	relB_2	Antitoxin RelB	5914438	5933969	19531
BA095	1	KLBACGGJ_04831	pleD_5	Response regulator PleD	5914438	5933969	19531
BA095	1	KLBACGGJ_04832	fixL	Sensor protein FixL	5914438	5933969	19531
BA095	1	KLBACGGJ_04768	neuA_2	N-acylneuraminate cytidylyltransferase	5914438	5933969	19531
BA095	1	KLBACGGJ_04769	cugP	UTP--glucose-1-phosphate uridylyltransferase	5914438	5933969	19531
BA095	1	KLBACGGJ_04770	epsM_3	Putative acetyltransferase EpsM	5914438	5933969	19531
BA095	1	KLBACGGJ_04771	legI_2	N,N'-diacetyllegionaminic acid synthase	5914438	5933969	19531
BA095	1	KLBACGGJ_05008	xerC_6	Tyrosine recombinase XerC	3877269	3897214	19945
BA095	1	KLBACGGJ_04885	queE_2	7-carboxy-7-deazaguanine synthase	3877269	3897214	19945
BA095	1	KLBACGGJ_04887	intA_4	Prophage integrase IntA	3877269	3897214	19945
BA095	1	KLBACGGJ_05029	sohB_2	putative protease SohB	3966850	3986928	20078
BA095	1	KLBACGGJ_05174	matP_2	Macrodomain Ter protein	3966850	3986928	20078
BA095	1	KLBACGGJ_04823	wecC	UDP-N-acetyl-D-mannosamine dehydrogenase	3966850	3986928	20078
BA095	1	KLBACGGJ_04824	wecB	UDP-N-acetylglucosamine 2-epimerase	3966850	3986928	20078
BA095	1	KLBACGGJ_04825	wecA_1	Undecaprenyl-phosphate alpha-N-acetylglucosaminyl 1-phosphate transferase	3966850	3986928	20078
BA095	1	KLBACGGJ_04826	-	Ribonuclease	3966850	3986928	20078
BA095	1	KLBACGGJ_04827	wecA_2	UDP-N-acetylgalactosamine-undecaprenyl- phosphate N-acetylgalactosaminephosphotransferase	3966850	3986928	20078
BA095	1	KLBACGGJ_04828	wbbD	UDP-Gal:alpha-D-GlcNAc-diphosphoundecaprenol beta-1,3-galactosyltransferase	3966850	3986928	20078
BA095	1	KLBACGGJ_05028	hag_2	Flagellin	5951491	5971630	20139
BA095	1	KLBACGGJ_04889	pyrE_2	Orotate phosphoribosyltransferase	5043675	5065111	21436
BA095	1	KLBACGGJ_04890	fadR_2	Fatty acid metabolism regulator protein	5043675	5065111	21436
BA095	1	KLBACGGJ_04894	aroK_3	Shikimate kinase	5043675	5065111	21436
BA095	1	KLBACGGJ_04896	xerC_5	Tyrosine recombinase XerC	5043675	5065111	21436
BA095	1	KLBACGGJ_04897	mdtL_4	Multidrug resistance protein MdtL	5043675	5065111	21436
BA095	1	KLBACGGJ_05369	gfa_2	Glutathione-dependent formaldehyde-activating enzyme	5043675	5065111	21436
BA095	1	KLBACGGJ_05370	-	Sulfurtransferase	5043675	5065111	21436
BA095	1	KLBACGGJ_00851	spaP_1	Surface presentation of antigens protein SpaP	5500035	5522511	22476
BA095	1	KLBACGGJ_00854	invG	Protein InvG	5500035	5522511	22476
BA095	1	KLBACGGJ_00855	yscN_1	putative ATP synthase YscN	5500035	5522511	22476
BA095	1	KLBACGGJ_00861	hilA	Transcriptional regulator HilA	5500035	5522511	22476
BA095	1	KLBACGGJ_00865	-	Putative NAD(+)--arginine ADP-ribosyltransferase Vis	5500035	5522511	22476
BA095	1	KLBACGGJ_00870	pdeL	Cyclic di-GMP phosphodiesterase PdeL	5500035	5522511	22476
BA095	1	KLBACGGJ_00854	invG	Protein InvG	5501388	5526902	25514
BA095	1	KLBACGGJ_00855	yscN_1	putative ATP synthase YscN	5501388	5526902	25514
BA095	1	KLBACGGJ_00861	hilA	Transcriptional regulator HilA	5501388	5526902	25514
BA095	1	KLBACGGJ_00865	-	Putative NAD(+)--arginine ADP-ribosyltransferase Vis	5501388	5526902	25514
BA095	1	KLBACGGJ_00870	pdeL	Cyclic di-GMP phosphodiesterase PdeL	5501388	5526902	25514
BA095	1	KLBACGGJ_04963	xerD_3	Tyrosine recombinase XerD	1158844	1185110	26266
BA095	1	KLBACGGJ_04964	uvrB_2	UvrABC system protein B	1158844	1185110	26266
BA095	1	KLBACGGJ_04197	intA_2	Prophage integrase IntA	1158844	1185110	26266
BA095	1	KLBACGGJ_04190	pcrA	ATP-dependent DNA helicase PcrA	1158844	1185110	26266
BA095	1	KLBACGGJ_05094	relE2_2	Toxin RelE2	5914438	5941896	27458
BA095	1	KLBACGGJ_05095	relB_2	Antitoxin RelB	5914438	5941896	27458
BA095	1	KLBACGGJ_04831	pleD_5	Response regulator PleD	5914438	5941896	27458
BA095	1	KLBACGGJ_04832	fixL	Sensor protein FixL	5914438	5941896	27458
BA095	1	KLBACGGJ_04768	neuA_2	N-acylneuraminate cytidylyltransferase	5914438	5941896	27458
BA095	1	KLBACGGJ_04769	cugP	UTP--glucose-1-phosphate uridylyltransferase	5914438	5941896	27458
BA095	1	KLBACGGJ_04770	epsM_3	Putative acetyltransferase EpsM	5914438	5941896	27458
BA095	1	KLBACGGJ_04771	legI_2	N,N'-diacetyllegionaminic acid synthase	5914438	5941896	27458
BA095	1	KLBACGGJ_04772	legG_2	GDP/UDP-N,N'-diacetylbacillosamine 2-epimerase (hydrolyzing)	5914438	5941896	27458
BA095	1	KLBACGGJ_04773	pglE_2	UDP-N-acetylbacillosamine transaminase	5914438	5941896	27458
BA095	1	KLBACGGJ_04774	pglF_3	UDP-N-acetyl-alpha-D-glucosamine C6 dehydratase	5914438	5941896	27458
BA095	1	KLBACGGJ_04776	wecE	dTDP-4-amino-4,6-dideoxygalactose transaminase	5914438	5941896	27458
BA095	1	KLBACGGJ_04777	-	Long-chain-fatty-acid--CoA ligase FadD13	5914438	5941896	27458
BA095	1	KLBACGGJ_05094	relE2_2	Toxin RelE2	5914438	5941896	27458
BA095	1	KLBACGGJ_05095	relB_2	Antitoxin RelB	5914438	5941896	27458
BA095	1	KLBACGGJ_04831	pleD_5	Response regulator PleD	5914438	5941896	27458
BA095	1	KLBACGGJ_04832	fixL	Sensor protein FixL	5914438	5941896	27458
BA095	1	KLBACGGJ_04768	neuA_2	N-acylneuraminate cytidylyltransferase	5914438	5941896	27458
BA095	1	KLBACGGJ_04769	cugP	UTP--glucose-1-phosphate uridylyltransferase	5914438	5941896	27458
BA095	1	KLBACGGJ_04889	pyrE_2	Orotate phosphoribosyltransferase	5039179	5070205	31026
BA095	1	KLBACGGJ_04890	fadR_2	Fatty acid metabolism regulator protein	5039179	5070205	31026
BA095	1	KLBACGGJ_04894	aroK_3	Shikimate kinase	5039179	5070205	31026
BA095	1	KLBACGGJ_04896	xerC_5	Tyrosine recombinase XerC	5039179	5070205	31026
BA095	1	KLBACGGJ_04897	mdtL_4	Multidrug resistance protein MdtL	5039179	5070205	31026
BA095	1	KLBACGGJ_05369	gfa_2	Glutathione-dependent formaldehyde-activating enzyme	5039179	5070205	31026
BA095	1	KLBACGGJ_05370	-	Sulfurtransferase	5039179	5070205	31026
BA095	1	KLBACGGJ_00799	tnsB	Transposon Tn7 transposition protein TnsB	5448424	5485574	37150
BA095	1	KLBACGGJ_00802	vspR_1	Transcriptional regulator VspR	5448424	5485574	37150
BA095	1	KLBACGGJ_00805	csy3	CRISPR-associated protein Csy3	5448424	5485574	37150
BA095	1	KLBACGGJ_00815	tdh1	Thermostable direct hemolysin 1	5448424	5485574	37150
BA095	1	KLBACGGJ_00797	-	putative acyl-CoA thioester hydrolase	5448424	5485574	37150
BA095	1	KLBACGGJ_00799	tnsB	Transposon Tn7 transposition protein TnsB	5448424	5485574	37150
BA095	1	KLBACGGJ_00802	vspR_1	Transcriptional regulator VspR	5448424	5485574	37150
BA095	1	KLBACGGJ_00805	csy3	CRISPR-associated protein Csy3	5448424	5485574	37150
BA095	1	KLBACGGJ_00815	tdh1	Thermostable direct hemolysin 1	5448424	5485574	37150
BA095	1	KLBACGGJ_05064	yoeB	Toxin YoeB	1973068	2011471	38403
BA095	1	KLBACGGJ_05065	yefM	Antitoxin YefM	1973068	2011471	38403
BA095	1	KLBACGGJ_03972	aaaT_2	L-amino acid N-acetyltransferase AaaT	1973068	2011471	38403
BA095	1	KLBACGGJ_03970	yabJ	2-iminobutanoate/2-iminopropanoate deaminase	1973068	2011471	38403
BA095	1	KLBACGGJ_03962	csaA	putative chaperone CsaA	1973068	2011471	38403
BA095	1	KLBACGGJ_03961	yhfA_2	Protein YhfA	1973068	2011471	38403
BA095	1	KLBACGGJ_03956	hit	Protein hit	1973068	2011471	38403
BA095	1	KLBACGGJ_04820	pld	Phospholipase D	1973068	2011471	38403
BA095	1	KLBACGGJ_04819	-	Acetyltransferase	1973068	2011471	38403
BA095	1	KLBACGGJ_05008	xerC_6	Tyrosine recombinase XerC	3871409	3916463	45054
BA095	1	KLBACGGJ_04885	queE_2	7-carboxy-7-deazaguanine synthase	3871409	3916463	45054
BA095	1	KLBACGGJ_04887	intA_4	Prophage integrase IntA	3871409	3916463	45054
BA095	1	KLBACGGJ_05164	yscY_2	Chaperone protein YscY	3871409	3916463	45054
BA095	1	KLBACGGJ_05154	lamB_3	Maltoporin	3871409	3916463	45054
BA095	1	KLBACGGJ_05008	xerC_6	Tyrosine recombinase XerC	3871409	3916463	45054
BA095	1	KLBACGGJ_04885	queE_2	7-carboxy-7-deazaguanine synthase	3871409	3916463	45054
BA095	1	KLBACGGJ_04887	intA_4	Prophage integrase IntA	3871409	3916463	45054
BA095	1	KLBACGGJ_05263	pgrR_7	HTH-type transcriptional regulator PgrR	3871409	3916463	45054
BA095	1	KLBACGGJ_05218	bepF_4	Efflux pump periplasmic linker BepF	3871409	3916463	45054
BA095	1	KLBACGGJ_04963	xerD_3	Tyrosine recombinase XerD	1138301	1185110	46809
BA095	1	KLBACGGJ_04964	uvrB_2	UvrABC system protein B	1138301	1185110	46809
BA095	1	KLBACGGJ_04197	intA_2	Prophage integrase IntA	1138301	1185110	46809
BA095	1	KLBACGGJ_04190	pcrA	ATP-dependent DNA helicase PcrA	1138301	1185110	46809
BA095	1	KLBACGGJ_04197	intA_2	Prophage integrase IntA	1138301	1185110	46809
BA095	1	KLBACGGJ_04190	pcrA	ATP-dependent DNA helicase PcrA	1138301	1185110	46809
BA095	1	KLBACGGJ_04963	xerD_3	Tyrosine recombinase XerD	1138301	1185110	46809
BA095	1	KLBACGGJ_04964	uvrB_2	UvrABC system protein B	1138301	1185110	46809
BA095	1	KLBACGGJ_04685	-	Putative DNA-binding proteinA	1138301	1185110	46809
BA095	1	KLBACGGJ_04686	rapA_3	RNA polymerase-associated protein RapA	1138301	1185110	46809
BA095	1	KLBACGGJ_04941	yidK	putative symporter YidK	5153950	5201994	48044
BA095	1	KLBACGGJ_04942	gntR_3	HTH-type transcriptional regulator GntR	5153950	5201994	48044
BA095	1	KLBACGGJ_05191	tarL	Teichoic acid poly(ribitol-phosphate) polymerase	5153950	5201994	48044
BA095	1	KLBACGGJ_05192	gtf1_2	Glycosyltransferase Gtf1	5153950	5201994	48044
BA095	1	KLBACGGJ_04868	intA_3	Prophage integrase IntA	5153950	5201994	48044
BA095	1	KLBACGGJ_05019	pgrR_6	HTH-type transcriptional regulator PgrR	5153950	5201994	48044
BA095	1	KLBACGGJ_05021	gnl	Gluconolactonase	5153950	5201994	48044
BA095	1	KLBACGGJ_05022	xerC_7	Tyrosine recombinase XerC	5153950	5201994	48044
BA095	1	KLBACGGJ_05023	yidZ_5	HTH-type transcriptional regulator YidZ	5153950	5201994	48044
BA095	1	KLBACGGJ_04868	intA_3	Prophage integrase IntA	5153950	5201994	48044
BA095	1	KLBACGGJ_05019	pgrR_6	HTH-type transcriptional regulator PgrR	5153950	5201994	48044
BA095	1	KLBACGGJ_05021	gnl	Gluconolactonase	5153950	5201994	48044
BA095	1	KLBACGGJ_05022	xerC_7	Tyrosine recombinase XerC	5153950	5201994	48044
BA095	1	KLBACGGJ_05023	yidZ_5	HTH-type transcriptional regulator YidZ	5153950	5201994	48044
BA095	1	KLBACGGJ_05232	ptsI_3	Phosphoenolpyruvate-protein phosphotransferase	5153950	5201994	48044
BA095	1	KLBACGGJ_05233	dhaR_2	PTS-dependent dihydroxyacetone kinase operon regulatory protein	5153950	5201994	48044
BA095	1	KLBACGGJ_05191	tarL	Teichoic acid poly(ribitol-phosphate) polymerase	5153950	5201994	48044
BA095	1	KLBACGGJ_05192	gtf1_2	Glycosyltransferase Gtf1	5153950	5201994	48044
BA095	1	KLBACGGJ_04941	yidK	putative symporter YidK	5153950	5201994	48044
BA095	1	KLBACGGJ_04942	gntR_3	HTH-type transcriptional regulator GntR	5153950	5201994	48044
BA095	1	KLBACGGJ_05295	-	putative phosphatase	5153950	5201994	48044
BA095	1	KLBACGGJ_05282	hcp_2	Hydroxylamine reductase	5153950	5201994	48044
BA095	1	KLBACGGJ_04938	relB_1	Antitoxin RelB	4020955	4070456	49501
BA095	1	KLBACGGJ_04939	relE2_1	Toxin RelE2	4020955	4070456	49501
BA095	1	KLBACGGJ_05115	pilE	Fimbrial protein	4020955	4070456	49501
BA095	1	KLBACGGJ_04938	relB_1	Antitoxin RelB	4020955	4070456	49501
BA095	1	KLBACGGJ_04939	relE2_1	Toxin RelE2	4020955	4070456	49501
BA095	1	KLBACGGJ_05113	ampD_2	1,6-anhydro-N-acetylmuramyl-L-alanine amidase AmpD	4020955	4070456	49501
BA095	1	KLBACGGJ_05114	nadC_2	Nicotinate-nucleotide pyrophosphorylase [carboxylating]	4020955	4070456	49501
BA095	1	KLBACGGJ_05115	pilE	Fimbrial protein	4020955	4070456	49501
BA095	1	KLBACGGJ_05157	opuAB_2	Glycine betaine transport system permease protein OpuAB	4020955	4070456	49501
BA095	1	KLBACGGJ_05158	opuAA_2	Glycine betaine transport ATP-binding protein OpuAA	4020955	4070456	49501
BA095	1	KLBACGGJ_04979	rffG	dTDP-glucose 4,6-dehydratase 2	4020955	4070456	49501
BA095	1	KLBACGGJ_04980	rffH_2	Glucose-1-phosphate thymidylyltransferase 2	4020955	4070456	49501
BA095	1	KLBACGGJ_04982	fabH	3-oxoacyl-[acyl-carrier-protein] synthase 3	4020955	4070456	49501
BA095	1	KLBACGGJ_04984	fabG_9	3-oxoacyl-[acyl-carrier-protein] reductase FabG	4020955	4070456	49501
BA095	1	KLBACGGJ_04986	fabG_10	3-oxoacyl-[acyl-carrier-protein] reductase FabG	4020955	4070456	49501
BA095	2	KLBACGGJ_05383	pre	Plasmid recombination enzyme	5970441	5974751	4310
BA095	2	KLBACGGJ_04990	amsI_2	putative low molecular weight protein-tyrosine-phosphatase AmsI	6221079	6225394	4315
BA095	2	KLBACGGJ_01926	hipA	Serine/threonine-protein kinase toxin HipA	4345213	4351966	6753
BA095	2	KLBACGGJ_04797	kpsD_4	Polysialic acid transport protein KpsD	5565268	5573396	8128
BA095	2	KLBACGGJ_04799	tagD	Glycerol-3-phosphate cytidylyltransferase	5565268	5573396	8128
BA095	2	KLBACGGJ_04800	-	putative oxidoreductase	5565268	5573396	8128
BA095	2	KLBACGGJ_05193	pctA	Methyl-accepting chemotaxis protein PctA	2588470	2596759	8289
BA095	2	KLBACGGJ_03394	-	Cyclic di-GMP phosphodiesterase	5027652	5037298	9646
BA095	2	KLBACGGJ_05127	rnlB	Antitoxin RnlB	5027652	5037298	9646
BA095	2	KLBACGGJ_05128	rnlA	mRNA endoribonuclease toxin LS	5027652	5037298	9646
BA095	2	KLBACGGJ_05129	xerH	Tyrosine recombinase XerH	5027652	5037298	9646
BA095	2	KLBACGGJ_03566	yrdA	Protein YrdA	2231682	2241499	9817
BA095	2	KLBACGGJ_01151	mepA_1	Penicillin-insensitive murein endopeptidase	2231682	2241499	9817
BA095	2	KLBACGGJ_01153	yfhL	Ferredoxin YfhL	2231682	2241499	9817
BA095	2	KLBACGGJ_05191	tarL	Teichoic acid poly(ribitol-phosphate) polymerase	5153436	5164611	11175
BA095	2	KLBACGGJ_05192	gtf1_2	Glycosyltransferase Gtf1	5153436	5164611	11175
BA095	2	KLBACGGJ_04725	ttgD_2	Toluene efflux pump periplasmic linker protein TtgD	1633286	1644790	11504
BA095	2	KLBACGGJ_04727	ltrA	Group II intron-encoded protein LtrA	1633286	1644790	11504
BA095	2	KLBACGGJ_04728	cdhR_4	HTH-type transcriptional regulator CdhR	1633286	1644790	11504
BA095	2	KLBACGGJ_04730	rebM	Demethylrebeccamycin-D-glucose O-methyltransferase	1633286	1644790	11504
BA095	2	KLBACGGJ_04732	mshD_2	Mycothiol acetyltransferase	1633286	1644790	11504
BA095	2	KLBACGGJ_05141	pinR	Serine recombinase PinR	5469453	5481521	12068
BA095	2	KLBACGGJ_04399	traC	DNA primase TraC	5469453	5481521	12068
BA095	2	KLBACGGJ_04405	pgsA	CDP-diacylglycerol--glycerol-3-phosphate 3-phosphatidyltransferase	5469453	5481521	12068
BA095	2	KLBACGGJ_04566	dmlR_14	HTH-type transcriptional regulator DmlR	4532798	4545105	12307
BA095	2	KLBACGGJ_04567	nemA_3	N-ethylmaleimide reductase	4532798	4545105	12307
BA095	2	KLBACGGJ_04568	nemA_4	N-ethylmaleimide reductase	4532798	4545105	12307
BA095	2	KLBACGGJ_05401	lipL_2	Octanoyl-[GcvH]:protein N-octanoyltransferase	3983652	3996426	12774
BA095	2	KLBACGGJ_05097	luxQ_7	Autoinducer 2 sensor kinase/phosphatase LuxQ	5030751	5043634	12883
BA095	2	KLBACGGJ_05099	polC_6	DNA polymerase III PolC-type	5030751	5043634	12883
BA095	2	KLBACGGJ_05071	amtB_2	Ammonia channel	5030751	5043634	12883
BA095	2	KLBACGGJ_05069	cobB	NAD-dependent protein deacylase	5030751	5043634	12883
BA095	2	KLBACGGJ_05127	rnlB	Antitoxin RnlB	5030751	5043634	12883
BA095	2	KLBACGGJ_05128	rnlA	mRNA endoribonuclease toxin LS	5030751	5043634	12883
BA095	2	KLBACGGJ_05129	xerH	Tyrosine recombinase XerH	5030751	5043634	12883
BA095	2	KLBACGGJ_01945	intA_1	Prophage integrase IntA	4355257	4369575	14318
BA095	2	KLBACGGJ_01945	intA_1	Prophage integrase IntA	4355257	4369575	14318
BA095	2	KLBACGGJ_01932	yhdJ	DNA adenine methyltransferase YhdJ	4355257	4369575	14318
BA095	2	KLBACGGJ_01939	-	putative type I restriction enzymeP M protein	4355257	4369575	14318
BA095	2	KLBACGGJ_04784	hxlR	HTH-type transcriptional activator HxlR	5407197	5421640	14443
BA095	2	KLBACGGJ_04784	hxlR	HTH-type transcriptional activator HxlR	5407197	5421640	14443
BA095	2	KLBACGGJ_04853	mrcA_2	Penicillin-binding protein 1A	4490613	4506877	16264
BA095	2	KLBACGGJ_04857	ydaF_4	Putative ribosomal N-acetyltransferase YdaF	4490613	4506877	16264
BA095	2	KLBACGGJ_04880	pulG_2	Type II secretion system protein G	5981378	5998046	16668
BA095	2	KLBACGGJ_05115	pilE	Fimbrial protein	3460321	3477052	16731
BA095	2	KLBACGGJ_04868	intA_3	Prophage integrase IntA	5274076	5292435	18359
BA095	2	KLBACGGJ_05019	pgrR_6	HTH-type transcriptional regulator PgrR	5274076	5292435	18359
BA095	2	KLBACGGJ_05021	gnl	Gluconolactonase	5274076	5292435	18359
BA095	2	KLBACGGJ_05022	xerC_7	Tyrosine recombinase XerC	5274076	5292435	18359
BA095	2	KLBACGGJ_05023	yidZ_5	HTH-type transcriptional regulator YidZ	5274076	5292435	18359
BA095	2	KLBACGGJ_03560	znuC_2	Zinc import ATP-binding protein ZnuC	5274076	5292435	18359
BA095	2	KLBACGGJ_03561	znuB_2	High-affinity zinc uptake system membrane protein ZnuB	5274076	5292435	18359
BA095	2	KLBACGGJ_01022	xerC_1	Tyrosine recombinase XerC	4719293	4738141	18848
BA095	2	KLBACGGJ_01027	intQ_2	Putative defective protein IntQ	4719293	4738141	18848
BA095	2	KLBACGGJ_01030	smc_2	Chromosome partition protein Smc	4719293	4738141	18848
BA095	2	KLBACGGJ_01034	hipB	Antitoxin HipB	4719293	4738141	18848
BA095	2	KLBACGGJ_00005	cdr	Coenzyme A disulfide reductase	1154012	1174518	20506
BA095	2	KLBACGGJ_00003	algE7	Alginate lyase 7	1154012	1174518	20506
BA095	2	KLBACGGJ_04512	bepC_2	Outer membrane efflux protein BepC	1154012	1174518	20506
BA095	2	KLBACGGJ_04511	oprF_7	Outer membrane porin F	1154012	1174518	20506
BA095	2	KLBACGGJ_04510	sgrR_4	HTH-type transcriptional regulator SgrR	1154012	1174518	20506
BA095	2	KLBACGGJ_04589	guaD	Guanine deaminase	3229737	3252194	22457
BA095	2	KLBACGGJ_04594	rarD_3	Protein RarD	3229737	3252194	22457
BA095	2	KLBACGGJ_04597	vspR_2	Transcriptional regulator VspR	3229737	3252194	22457
BA095	2	KLBACGGJ_04603	xerC_3	Tyrosine recombinase XerC	3229737	3252194	22457
BA095	2	KLBACGGJ_04589	guaD	Guanine deaminase	3229737	3252194	22457
BA095	2	KLBACGGJ_04594	rarD_3	Protein RarD	3229737	3252194	22457
BA095	2	KLBACGGJ_04597	vspR_2	Transcriptional regulator VspR	3229737	3252194	22457
BA095	2	KLBACGGJ_04603	xerC_3	Tyrosine recombinase XerC	3229737	3252194	22457
BA095	2	KLBACGGJ_04589	guaD	Guanine deaminase	3231921	3257703	25782
BA095	2	KLBACGGJ_04594	rarD_3	Protein RarD	3231921	3257703	25782
BA095	2	KLBACGGJ_04597	vspR_2	Transcriptional regulator VspR	3231921	3257703	25782
BA095	2	KLBACGGJ_04603	xerC_3	Tyrosine recombinase XerC	3231921	3257703	25782
BA095	2	KLBACGGJ_04589	guaD	Guanine deaminase	3231921	3257703	25782
BA095	2	KLBACGGJ_04594	rarD_3	Protein RarD	3231921	3257703	25782
BA095	2	KLBACGGJ_04597	vspR_2	Transcriptional regulator VspR	3231921	3257703	25782
BA095	2	KLBACGGJ_04603	xerC_3	Tyrosine recombinase XerC	3231921	3257703	25782
BA095	2	KLBACGGJ_04913	-	Sulfoquinovose 1-dehydrogenase	3231921	3257703	25782
BA095	2	KLBACGGJ_04914	garR_2	2-hydroxy-3-oxopropionate reductase	3231921	3257703	25782
BA095	2	KLBACGGJ_04941	yidK	putative symporter YidK	5148707	5174496	25789
BA095	2	KLBACGGJ_04942	gntR_3	HTH-type transcriptional regulator GntR	5148707	5174496	25789
BA095	2	KLBACGGJ_05191	tarL	Teichoic acid poly(ribitol-phosphate) polymerase	5148707	5174496	25789
BA095	2	KLBACGGJ_05192	gtf1_2	Glycosyltransferase Gtf1	5148707	5174496	25789
BA095	2	KLBACGGJ_05094	relE2_2	Toxin RelE2	5599449	5626361	26912
BA095	2	KLBACGGJ_05095	relB_2	Antitoxin RelB	5599449	5626361	26912
BA095	2	KLBACGGJ_04831	pleD_5	Response regulator PleD	5599449	5626361	26912
BA095	2	KLBACGGJ_04832	fixL	Sensor protein FixL	5599449	5626361	26912
BA095	2	KLBACGGJ_04768	neuA_2	N-acylneuraminate cytidylyltransferase	5599449	5626361	26912
BA095	2	KLBACGGJ_04769	cugP	UTP--glucose-1-phosphate uridylyltransferase	5599449	5626361	26912
BA095	2	KLBACGGJ_05238	-	Putative thiamine biosynthesis protein	5699901	5727130	27229
BA095	2	KLBACGGJ_05309	srpC_3	putative chromate transport protein	5699901	5727130	27229
BA095	2	KLBACGGJ_05278	rhlE_7	ATP-dependent RNA helicase RhlE	5699901	5727130	27229
BA095	2	KLBACGGJ_05422	mppA	Periplasmic murein peptide-binding protein	5699901	5727130	27229
BA095	2	KLBACGGJ_04197	intA_2	Prophage integrase IntA	5699901	5727130	27229
BA095	2	KLBACGGJ_04190	pcrA	ATP-dependent DNA helicase PcrA	5699901	5727130	27229
BA095	2	KLBACGGJ_05106	xerD_5	Tyrosine recombinase XerD	2933493	2961307	27814
BA095	2	KLBACGGJ_05330	mmsB_4	3-hydroxyisobutyrate dehydrogenase	2933493	2961307	27814
BA095	2	KLBACGGJ_05331	fabG_12	3-oxoacyl-[acyl-carrier-protein] reductase FabG	2933493	2961307	27814
BA095	2	KLBACGGJ_04963	xerD_3	Tyrosine recombinase XerD	2933493	2961307	27814
BA095	2	KLBACGGJ_04964	uvrB_2	UvrABC system protein B	2933493	2961307	27814
BA095	2	KLBACGGJ_05201	cadC_4	Transcriptional activator CadC	2933493	2961307	27814
BA095	2	KLBACGGJ_05202	ycdG	putative oligo-1,6-glucosidase 2	2933493	2961307	27814
BA095	2	KLBACGGJ_05281	-	Carboxynorspermidine synthase	2933493	2961307	27814
BA095	2	KLBACGGJ_00851	spaP_1	Surface presentation of antigens protein SpaP	1640840	1670641	29801
BA095	2	KLBACGGJ_00854	invG	Protein InvG	1640840	1670641	29801
BA095	2	KLBACGGJ_00855	yscN_1	putative ATP synthase YscN	1640840	1670641	29801
BA095	2	KLBACGGJ_00861	hilA	Transcriptional regulator HilA	1640840	1670641	29801
BA095	2	KLBACGGJ_00865	-	Putative NAD(+)--arginine ADP-ribosyltransferase Vis	1640840	1670641	29801
BA095	2	KLBACGGJ_00870	pdeL	Cyclic di-GMP phosphodiesterase PdeL	1640840	1670641	29801
BA095	2	KLBACGGJ_00854	invG	Protein InvG	1640840	1670641	29801
BA095	2	KLBACGGJ_00855	yscN_1	putative ATP synthase YscN	1640840	1670641	29801
BA095	2	KLBACGGJ_00861	hilA	Transcriptional regulator HilA	1640840	1670641	29801
BA095	2	KLBACGGJ_00865	-	Putative NAD(+)--arginine ADP-ribosyltransferase Vis	1640840	1670641	29801
BA095	2	KLBACGGJ_00870	pdeL	Cyclic di-GMP phosphodiesterase PdeL	1640840	1670641	29801
BA095	2	KLBACGGJ_04732	mshD_2	Mycothiol acetyltransferase	1640840	1670641	29801
BA095	2	KLBACGGJ_00799	tnsB	Transposon Tn7 transposition protein TnsB	1689090	1721625	32535
BA095	2	KLBACGGJ_00802	vspR_1	Transcriptional regulator VspR	1689090	1721625	32535
BA095	2	KLBACGGJ_00805	csy3	CRISPR-associated protein Csy3	1689090	1721625	32535
BA095	2	KLBACGGJ_00815	tdh1	Thermostable direct hemolysin 1	1689090	1721625	32535
BA095	2	KLBACGGJ_00797	-	putative acyl-CoA thioester hydrolase	1689090	1722663	33573
BA095	2	KLBACGGJ_00799	tnsB	Transposon Tn7 transposition protein TnsB	1689090	1722663	33573
BA095	2	KLBACGGJ_00802	vspR_1	Transcriptional regulator VspR	1689090	1722663	33573
BA095	2	KLBACGGJ_00805	csy3	CRISPR-associated protein Csy3	1689090	1722663	33573
BA095	2	KLBACGGJ_00815	tdh1	Thermostable direct hemolysin 1	1689090	1722663	33573
BA095	2	KLBACGGJ_04889	pyrE_2	Orotate phosphoribosyltransferase	4864273	4899507	35234
BA095	2	KLBACGGJ_04890	fadR_2	Fatty acid metabolism regulator protein	4864273	4899507	35234
BA095	2	KLBACGGJ_04894	aroK_3	Shikimate kinase	4864273	4899507	35234
BA095	2	KLBACGGJ_04896	xerC_5	Tyrosine recombinase XerC	4864273	4899507	35234
BA095	2	KLBACGGJ_04897	mdtL_4	Multidrug resistance protein MdtL	4864273	4899507	35234
BA095	2	KLBACGGJ_05369	gfa_2	Glutathione-dependent formaldehyde-activating enzyme	4864273	4899507	35234
BA095	2	KLBACGGJ_05370	-	Sulfurtransferase	4864273	4899507	35234
BA095	2	KLBACGGJ_04847	malG_2	Maltose transport system permease protein MalG	4864273	4899507	35234
BA095	2	KLBACGGJ_04848	malF_2	Maltose transport system permease protein MalF	4864273	4899507	35234
BA095	2	KLBACGGJ_04849	cycB	Cyclodextrin-binding protein	4864273	4899507	35234
BA095	2	KLBACGGJ_04889	pyrE_2	Orotate phosphoribosyltransferase	4864273	4899507	35234
BA095	2	KLBACGGJ_04890	fadR_2	Fatty acid metabolism regulator protein	4864273	4899507	35234
BA095	2	KLBACGGJ_04894	aroK_3	Shikimate kinase	4864273	4899507	35234
BA095	2	KLBACGGJ_04896	xerC_5	Tyrosine recombinase XerC	4864273	4899507	35234
BA095	2	KLBACGGJ_04897	mdtL_4	Multidrug resistance protein MdtL	4864273	4899507	35234
BA095	2	KLBACGGJ_05369	gfa_2	Glutathione-dependent formaldehyde-activating enzyme	4864273	4899507	35234
BA095	2	KLBACGGJ_05370	-	Sulfurtransferase	4864273	4899507	35234
BA095	2	KLBACGGJ_04978	radD_3	Putative DNA repair helicase RadD	4864273	4899507	35234
BA095	2	KLBACGGJ_05116	coaD_2	Phosphopantetheine adenylyltransferase	4864273	4899507	35234
BA095	2	KLBACGGJ_05119	mutM_2	Formamidopyrimidine-DNA glycosylase	4864273	4899507	35234
BA095	2	KLBACGGJ_04957	coaA_2	Pantothenate kinase	4864273	4899507	35234
BA095	2	KLBACGGJ_05008	xerC_6	Tyrosine recombinase XerC	3164624	3206835	42211
BA095	2	KLBACGGJ_04885	queE_2	7-carboxy-7-deazaguanine synthase	3164624	3206835	42211
BA095	2	KLBACGGJ_04887	intA_4	Prophage integrase IntA	3164624	3206835	42211
BA095	2	KLBACGGJ_04938	relB_1	Antitoxin RelB	3428754	3477052	48298
BA095	2	KLBACGGJ_04939	relE2_1	Toxin RelE2	3428754	3477052	48298
BA095	2	KLBACGGJ_05115	pilE	Fimbrial protein	3428754	3477052	48298
BA095	2	KLBACGGJ_04079	argO	Arginine exporter protein ArgO	3428754	3477052	48298
BA095	2	KLBACGGJ_04082	mscS_2	Small-conductance mechanosensitive channel	3428754	3477052	48298
BA095	2	KLBACGGJ_04083	fbaA	Fructose-bisphosphate aldolase class 2	3428754	3477052	48298
BA095	2	KLBACGGJ_04084	pgk	Phosphoglycerate kinase	3428754	3477052	48298
BA095	2	KLBACGGJ_04085	epd	D-erythrose-4-phosphate dehydrogenase	3428754	3477052	48298
BA095	2	KLBACGGJ_04086	cirA	Colicin I receptor	3428754	3477052	48298
BA095	2	KLBACGGJ_04087	gcvA_8	Glycine cleavage system transcriptional activator	3428754	3477052	48298
BA095	2	KLBACGGJ_04088	tktA_2	Transketolase 1	3428754	3477052	48298
BA095	2	KLBACGGJ_05379	msrAB_3	Peptide methionine sulfoxide reductase MsrA/MsrB	3428754	3477052	48298
BA095	2	KLBACGGJ_04646	yecD_2	Isochorismatase family protein YecD	6282142	6348652	66510
BA095	2	KLBACGGJ_04646	yecD_2	Isochorismatase family protein YecD	6282142	6348652	66510
BA095	2	KLBACGGJ_04647	hsdR_2	Type-1 restriction enzyme R protein	6282142	6348652	66510
BA095	2	KLBACGGJ_04649	-	putative type I restriction enzymeP M protein	6282142	6348652	66510
BA095	2	KLBACGGJ_04651	rnhA_3	Ribonuclease H	6282142	6348652	66510
BA095	2	KLBACGGJ_04656	xerC_4	Tyrosine recombinase XerC	6282142	6348652	66510
BA095	2	KLBACGGJ_04666	intS	Prophage integrase IntS	6282142	6348652	66510
BA095	2	KLBACGGJ_04672	-	putative signaling protein	6282142	6348652	66510
BA095	2	KLBACGGJ_04673	yknY_4	putative ABC transporter ATP-binding protein YknY	6282142	6348652	66510
BA095	2	KLBACGGJ_04750	bepC_3	Outer membrane efflux protein BepC	6282142	6348652	66510
BA095	2	KLBACGGJ_04751	oprF_8	Outer membrane porin F	6282142	6348652	66510
BA095	2	KLBACGGJ_04752	prtA	Serralysin	6282142	6348652	66510
BA095	2	KLBACGGJ_05178	chb_2	N,N'-diacetylchitobiase	6282142	6348652	66510
BA095	2	KLBACGGJ_03743	dhaR_1	PTS-dependent dihydroxyacetone kinase operon regulatory protein	6282142	6348652	66510
BA095	2	KLBACGGJ_04784	hxlR	HTH-type transcriptional activator HxlR	5331485	5425228	93743
BA095	2	KLBACGGJ_04784	hxlR	HTH-type transcriptional activator HxlR	5331485	5425228	93743
BA095	2	KLBACGGJ_04460	hupA	DNA-binding protein HU-alpha	5331485	5425228	93743
BA095	2	KLBACGGJ_04457	ghrA	Glyoxylate/hydroxypyruvate reductase A	5331485	5425228	93743
BA095	2	KLBACGGJ_04456	udg	Type-4 uracil-DNA glycosylase	5331485	5425228	93743
BA095	2	KLBACGGJ_04455	hemE	Uroporphyrinogen decarboxylase	5331485	5425228	93743
BA095	2	KLBACGGJ_04452	nudC	NADH pyrophosphatase	5331485	5425228	93743
BA095	2	KLBACGGJ_04451	rsd	Regulator of sigma D	5331485	5425228	93743
BA095	2	KLBACGGJ_04450	rpoC	DNA-directed RNA polymerase subunit beta'	5331485	5425228	93743
BA095	2	KLBACGGJ_04449	rpoB	DNA-directed RNA polymerase subunit beta	5331485	5425228	93743
BA095	2	KLBACGGJ_04448	rplL	50S ribosomal protein L7/L12	5331485	5425228	93743
BA095	2	KLBACGGJ_04447	rplJ	50S ribosomal protein L10	5331485	5425228	93743
BA095	2	KLBACGGJ_04446	rplA	50S ribosomal protein L1	5331485	5425228	93743
BA095	2	KLBACGGJ_04445	rplK	50S ribosomal protein L11	5331485	5425228	93743
BA095	2	KLBACGGJ_04444	nusG	Transcription termination/antitermination protein NusG	5331485	5425228	93743
BA095	2	KLBACGGJ_04443	secE	Protein translocase subunit SecE	5331485	5425228	93743
BA095	2	KLBACGGJ_04442	tuf1	Elongation factor Tu	5331485	5425228	93743
BA095	2	KLBACGGJ_05256	-	Phosphorylated carbohydrates phosphatase	5331485	5425228	93743
BA095	2	KLBACGGJ_05257	-	Azurin	5331485	5425228	93743
BA095	2	KLBACGGJ_05258	-	putative signaling protein	5331485	5425228	93743
BA095	2	KLBACGGJ_04472	purD	Phosphoribosylamine--glycine ligase	5331485	5425228	93743
BA095	2	KLBACGGJ_04473	purH_1	Bifunctional purine biosynthesis protein PurH	5331485	5425228	93743
BA095	2	KLBACGGJ_04474	zntR_3	HTH-type transcriptional regulator ZntR	5331485	5425228	93743
BA095	2	KLBACGGJ_04475	cadC_3	Transcriptional activator CadC	5331485	5425228	93743
BA095	2	KLBACGGJ_04476	cadB	putative cadaverine/lysine antiporter	5331485	5425228	93743
BA095	2	KLBACGGJ_04477	cadA	Inducible lysine decarboxylase	5331485	5425228	93743
BA110	1	EMKDLOCJ_00313	uspA_1	Universal stress protein A	3697094	3701636	4542
BA110	1	EMKDLOCJ_00315	dmlR_2	HTH-type transcriptional regulator DmlR	3697094	3701636	4542
BA110	1	EMKDLOCJ_00489	-	Outer membrane protein Omp38	3883769	3888597	4828
BA110	1	EMKDLOCJ_00493	bepA_2	Beta-barrel assembly-enhancing protease	3883769	3888597	4828
BA110	1	EMKDLOCJ_04915	-	dITP/XTP pyrophosphatase	4211268	4216426	5158
BA110	1	EMKDLOCJ_04916	-	Aminodeoxyfutalosine deaminase	4211268	4216426	5158
BA110	1	EMKDLOCJ_04918	tadA_3	tRNA-specific adenosine deaminase	4211268	4216426	5158
BA110	1	EMKDLOCJ_02866	ccp_1	Cytochrome c551 peroxidase	4706187	4711568	5381
BA110	1	EMKDLOCJ_04515	virB1	Type IV secretion system protein virB1	5725824	5731339	5515
BA110	1	EMKDLOCJ_05224	rhsC_2	Putative deoxyribonuclease RhsC	5218182	5223950	5768
BA110	1	EMKDLOCJ_04479	soj_3	Sporulation initiation inhibitor protein Soj	5693838	5700586	6748
BA110	1	EMKDLOCJ_04480	rpnA_1	Recombination-promoting nuclease RpnA	5693838	5700586	6748
BA110	1	EMKDLOCJ_04482	tnpR_3	Transposon Tn3 resolvase	5693838	5700586	6748
BA110	1	EMKDLOCJ_04484	rpnA_2	Recombination-promoting nuclease RpnA	5693838	5700586	6748
BA110	1	EMKDLOCJ_00896	pglE	UDP-N-acetylbacillosamine transaminase	188375	195278	6903
BA110	1	EMKDLOCJ_00895	legG	GDP/UDP-N,N'-diacetylbacillosamine 2-epimerase (hydrolyzing)	188375	195278	6903
BA110	1	EMKDLOCJ_00894	legI	N,N'-diacetyllegionaminic acid synthase	188375	195278	6903
BA110	1	EMKDLOCJ_00893	epsM_1	Putative acetyltransferase EpsM	188375	195278	6903
BA110	1	EMKDLOCJ_00892	hddC	D-glycero-alpha-D-manno-heptose 1-phosphate guanylyltransferase	188375	195278	6903
BA110	1	EMKDLOCJ_00891	neuA	N-acylneuraminate cytidylyltransferase	188375	195278	6903
BA110	1	EMKDLOCJ_00890	iolG	Inositol 2-dehydrogenase/D-chiro-inositol 3-dehydrogenase	188375	195278	6903
BA110	1	EMKDLOCJ_00889	kat	3-aminobutyryl-CoA aminotransferase	188375	195278	6903
BA110	1	EMKDLOCJ_00726	pdeI	putative cyclic di-GMP phosphodiesterase PdeI	357181	365485	8304
BA110	1	EMKDLOCJ_00725	ureR	Urease operon transcriptional activator	357181	365485	8304
BA110	1	EMKDLOCJ_00723	metQ_1	D-methionine-binding lipoprotein MetQ	357181	365485	8304
BA110	1	EMKDLOCJ_00722	intA_1	Prophage integrase IntA	357181	365485	8304
BA110	1	EMKDLOCJ_02585	nifA	Nif-specific regulatory protein	632330	640685	8355
BA110	1	EMKDLOCJ_02584	-	Cardiolipin synthase	632330	640685	8355
BA110	1	EMKDLOCJ_02582	recD_2	RecBCD enzyme subunit RecD	632330	640685	8355
BA110	1	EMKDLOCJ_02562	ompA_3	Outer membrane protein A	663583	672236	8653
BA110	1	EMKDLOCJ_02560	tnpR_2	Transposon Tn3 resolvase	663583	672236	8653
BA110	1	EMKDLOCJ_02557	rnhA_2	Ribonuclease HI	663583	672236	8653
BA110	1	EMKDLOCJ_02556	intQ_1	Putative defective protein IntQ	663583	672236	8653
BA110	1	EMKDLOCJ_02553	smpB	SsrA-binding protein	663583	672236	8653
BA110	1	EMKDLOCJ_02552	ratA	Ribosome association toxin RatA	663583	672236	8653
BA110	1	EMKDLOCJ_02290	rhsC_1	Putative deoxyribonuclease RhsC	1649809	1658576	8767
BA110	1	EMKDLOCJ_02294	amtB_2	Ammonia channel	1649809	1658576	8767
BA110	1	EMKDLOCJ_02296	cobB	NAD-dependent protein deacylase	1649809	1658576	8767
BA110	1	EMKDLOCJ_00725	ureR	Urease operon transcriptional activator	358218	367378	9160
BA110	1	EMKDLOCJ_00723	metQ_1	D-methionine-binding lipoprotein MetQ	358218	367378	9160
BA110	1	EMKDLOCJ_00722	intA_1	Prophage integrase IntA	358218	367378	9160
BA110	1	EMKDLOCJ_04489	virB4	Type IV secretion system protein virB4	5704927	5714512	9585
BA110	1	EMKDLOCJ_04491	-	Type IV secretion system protein VirB11	5704927	5714512	9585
BA110	1	EMKDLOCJ_04494	virB9	Type IV secretion system protein virB9	5704927	5714512	9585
BA110	1	EMKDLOCJ_04496	-	Type IV secretion system protein virB10	5704927	5714512	9585
BA110	1	EMKDLOCJ_01064	yobL	Ribonuclease YobL	1000848	1011224	10376
BA110	1	EMKDLOCJ_01066	nfdA_1	N-substituted formamide deformylase	1000848	1011224	10376
BA110	1	EMKDLOCJ_01070	fmt_1	Methionyl-tRNA formyltransferase	1000848	1011224	10376
BA110	1	EMKDLOCJ_01059	gltC_1	HTH-type transcriptional regulator GltC	9322	19775	10453
BA110	1	EMKDLOCJ_04909	bltD_4	Spermine/spermidine acetyltransferase	6135200	6145948	10748
BA110	1	EMKDLOCJ_04912	parE1_1	Toxin ParE1	6135200	6145948	10748
BA110	1	EMKDLOCJ_04320	intA_4	Prophage integrase IntA	4374833	4385616	10783
BA110	1	EMKDLOCJ_04323	yejK_2	Nucleoid-associated protein YejK	4374833	4385616	10783
BA110	1	EMKDLOCJ_04333	mltF_3	Membrane-bound lytic murein transglycosylase F	4374833	4385616	10783
BA110	1	EMKDLOCJ_01517	yopJ	Effector protein YopJ	4821925	4832734	10809
BA110	1	EMKDLOCJ_01525	yscU_1	Yop proteins translocation protein U	4821925	4832734	10809
BA110	1	EMKDLOCJ_01526	ssaV	Secretion system apparatus protein SsaV	4821925	4832734	10809
BA110	1	EMKDLOCJ_05078	hin	DNA-invertase hin	5235122	5246859	11737
BA110	1	EMKDLOCJ_05079	xerC_5	Tyrosine recombinase XerC	5235122	5246859	11737
BA110	1	EMKDLOCJ_00873	wzc_1	Tyrosine-protein kinase wzc	213794	226140	12346
BA110	1	EMKDLOCJ_00872	rfbB_1	dTDP-glucose 4,6-dehydratase	213794	226140	12346
BA110	1	EMKDLOCJ_00871	rffH	Glucose-1-phosphate thymidylyltransferase 2	213794	226140	12346
BA110	1	EMKDLOCJ_00870	rfbD	dTDP-4-dehydrorhamnose reductase	213794	226140	12346
BA110	1	EMKDLOCJ_00865	rfbC	dTDP-4-dehydrorhamnose 3,5-epimerase	213794	226140	12346
BA110	1	EMKDLOCJ_00863	epsL_1	putative sugar transferase EpsL	213794	226140	12346
BA110	1	EMKDLOCJ_00860	per	GDP-perosamine synthase	213794	226140	12346
BA110	1	EMKDLOCJ_05054	ypeA_3	Acetyltransferase YpeA	1966242	1980331	14089
BA110	1	EMKDLOCJ_03568	xerC_1	Tyrosine recombinase XerC	2273836	2289996	16160
BA110	1	EMKDLOCJ_03563	intQ_2	Putative defective protein IntQ	2273836	2289996	16160
BA110	1	EMKDLOCJ_03560	smc_3	Chromosome partition protein Smc	2273836	2289996	16160
BA110	1	EMKDLOCJ_03555	hipB	Antitoxin HipB	2273836	2289996	16160
BA110	1	EMKDLOCJ_05141	wecA	UDP-N-acetylgalactosamine-undecaprenyl- phosphate N-acetylgalactosaminephosphotransferase	4156018	4172388	16370
BA110	1	EMKDLOCJ_05142	ugd_2	UDP-glucose 6-dehydrogenase	4156018	4172388	16370
BA110	1	EMKDLOCJ_05143	wbgU_2	UDP-N-acetylglucosamine 4-epimerase	4156018	4172388	16370
BA110	1	EMKDLOCJ_05066	gbpR	HTH-type transcriptional regulator GbpR	6185006	6201400	16394
BA110	1	EMKDLOCJ_05069	pdxY_3	Pyridoxal kinase PdxY	6185006	6201400	16394
BA110	1	EMKDLOCJ_02601	yfgJ	putative protein YfgJ	615217	632313	17096
BA110	1	EMKDLOCJ_02600	xseA	Exodeoxyribonuclease 7 large subunit	615217	632313	17096
BA110	1	EMKDLOCJ_02599	guaB_2	Inosine-5'-monophosphate dehydrogenase	615217	632313	17096
BA110	1	EMKDLOCJ_02598	guaA	GMP synthase [glutamine-hydrolyzing]	615217	632313	17096
BA110	1	EMKDLOCJ_02597	intA_3	Prophage integrase IntA	615217	632313	17096
BA110	1	EMKDLOCJ_03568	xerC_1	Tyrosine recombinase XerC	2273836	2292685	18849
BA110	1	EMKDLOCJ_03563	intQ_2	Putative defective protein IntQ	2273836	2292685	18849
BA110	1	EMKDLOCJ_03560	smc_3	Chromosome partition protein Smc	2273836	2292685	18849
BA110	1	EMKDLOCJ_03555	hipB	Antitoxin HipB	2273836	2292685	18849
BA110	1	EMKDLOCJ_03568	xerC_1	Tyrosine recombinase XerC	2273836	2292685	18849
BA110	1	EMKDLOCJ_03563	intQ_2	Putative defective protein IntQ	2273836	2292685	18849
BA110	1	EMKDLOCJ_03560	smc_3	Chromosome partition protein Smc	2273836	2292685	18849
BA110	1	EMKDLOCJ_03555	hipB	Antitoxin HipB	2273836	2292685	18849
BA110	1	EMKDLOCJ_03554	acuC	Acetoin utilization protein AcuC	2273836	2292685	18849
BA110	1	EMKDLOCJ_03553	csgA_2	C-factor	2273836	2292685	18849
BA110	1	EMKDLOCJ_05161	yafV_2	Omega-amidase YafV	4767100	4786736	19636
BA110	1	EMKDLOCJ_05163	parE1_2	Toxin ParE1	4767100	4786736	19636
BA110	1	EMKDLOCJ_05168	socA	Antitoxin SocA	4767100	4786736	19636
BA110	1	EMKDLOCJ_04936	-	Sulfurtransferase	4767100	4786736	19636
BA110	1	EMKDLOCJ_04937	sgrR_4	HTH-type transcriptional regulator SgrR	4767100	4786736	19636
BA110	1	EMKDLOCJ_04938	oprF_7	Outer membrane porin F	4767100	4786736	19636
BA110	1	EMKDLOCJ_04939	bepC_3	Outer membrane efflux protein BepC	4767100	4786736	19636
BA110	1	EMKDLOCJ_01183	xerD_2	Tyrosine recombinase XerD	1145451	1167687	22236
BA110	1	EMKDLOCJ_01184	uvrB_1	UvrABC system protein B	1145451	1167687	22236
BA110	1	EMKDLOCJ_01190	intA_2	Prophage integrase IntA	1145451	1167687	22236
BA110	1	EMKDLOCJ_01197	pcrA_1	ATP-dependent DNA helicase PcrA	1145451	1167687	22236
BA110	1	EMKDLOCJ_04936	-	Sulfurtransferase	4748414	4770898	22484
BA110	1	EMKDLOCJ_04937	sgrR_4	HTH-type transcriptional regulator SgrR	4748414	4770898	22484
BA110	1	EMKDLOCJ_04934	algE7_2	Alginate lyase 7	4748414	4770898	22484
BA110	1	EMKDLOCJ_04936	-	Sulfurtransferase	4748414	4770898	22484
BA110	1	EMKDLOCJ_04937	sgrR_4	HTH-type transcriptional regulator SgrR	4748414	4770898	22484
BA110	1	EMKDLOCJ_05262	btuB_3	Vitamin B12 transporter BtuB	4748414	4770898	22484
BA110	1	EMKDLOCJ_05302	gpmB	phosphoglycerate mutase GpmB	4456009	4479132	23123
BA110	1	EMKDLOCJ_05141	wecA	UDP-N-acetylgalactosamine-undecaprenyl- phosphate N-acetylgalactosaminephosphotransferase	4148056	4172388	24332
BA110	1	EMKDLOCJ_05142	ugd_2	UDP-glucose 6-dehydrogenase	4148056	4172388	24332
BA110	1	EMKDLOCJ_05143	wbgU_2	UDP-N-acetylglucosamine 4-epimerase	4148056	4172388	24332
BA110	1	EMKDLOCJ_05261	fabG_8	3-oxoacyl-[acyl-carrier-protein] reductase FabG	4148056	4172388	24332
BA110	1	EMKDLOCJ_01064	yobL	Ribonuclease YobL	996439	1020883	24444
BA110	1	EMKDLOCJ_01066	nfdA_1	N-substituted formamide deformylase	996439	1020883	24444
BA110	1	EMKDLOCJ_01070	fmt_1	Methionyl-tRNA formyltransferase	996439	1020883	24444
BA110	1	EMKDLOCJ_01074	rlmB_1	23S rRNA (guanosine-2'-O-)-methyltransferase RlmB	996439	1020883	24444
BA110	1	EMKDLOCJ_01183	xerD_2	Tyrosine recombinase XerD	1141809	1167687	25878
BA110	1	EMKDLOCJ_01184	uvrB_1	UvrABC system protein B	1141809	1167687	25878
BA110	1	EMKDLOCJ_01190	intA_2	Prophage integrase IntA	1141809	1167687	25878
BA110	1	EMKDLOCJ_01197	pcrA_1	ATP-dependent DNA helicase PcrA	1141809	1167687	25878
BA110	1	EMKDLOCJ_01180	luxQ_3	Autoinducer 2 sensor kinase/phosphatase LuxQ	1141809	1167687	25878
BA110	1	EMKDLOCJ_01181	alaE	L-alanine exporter AlaE	1141809	1167687	25878
BA110	1	EMKDLOCJ_01183	xerD_2	Tyrosine recombinase XerD	1141809	1167687	25878
BA110	1	EMKDLOCJ_01184	uvrB_1	UvrABC system protein B	1141809	1167687	25878
BA110	1	EMKDLOCJ_01190	intA_2	Prophage integrase IntA	1141809	1167687	25878
BA110	1	EMKDLOCJ_01197	pcrA_1	ATP-dependent DNA helicase PcrA	1141809	1167687	25878
BA110	1	EMKDLOCJ_05355	betB_2	NAD/NADP-dependent betaine aldehyde dehydrogenase	6062777	6088766	25989
BA110	1	EMKDLOCJ_05402	mnmC_3	tRNA 5-methylaminomethyl-2-thiouridine biosynthesis bifunctional protein MnmC	6062777	6088766	25989
BA110	1	EMKDLOCJ_05258	cysW_4	Sulfate transport system permease protein CysW	6062777	6088766	25989
BA110	1	EMKDLOCJ_05178	ligA_5	DNA ligase	4093855	4120464	26609
BA110	1	EMKDLOCJ_05179	tnpR_4	Transposon gamma-delta resolvase	4093855	4120464	26609
BA110	1	EMKDLOCJ_05415	dsdC_3	HTH-type transcriptional regulator DsdC	4093855	4120464	26609
BA110	1	EMKDLOCJ_04928	traI	Protein TraI	4218231	4245665	27434
BA110	1	EMKDLOCJ_04929	traJ	Protein TraJ	4218231	4245665	27434
BA110	1	EMKDLOCJ_04930	traK	Protein TraK	4218231	4245665	27434
BA110	1	EMKDLOCJ_04976	hipA_2	Serine/threonine-protein kinase toxin HipA	4218231	4245665	27434
BA110	1	EMKDLOCJ_05237	rhtB_6	Homoserine/homoserine lactone efflux protein	4218231	4245665	27434
BA110	1	EMKDLOCJ_05346	dmlR_15	HTH-type transcriptional regulator DmlR	6221401	6249686	28285
BA110	1	EMKDLOCJ_05100	yoeB	Toxin YoeB	1927604	1958418	30814
BA110	1	EMKDLOCJ_05099	yefM	Antitoxin YefM	1927604	1958418	30814
BA110	1	EMKDLOCJ_05095	pld_2	Phospholipase D	1927604	1958418	30814
BA110	1	EMKDLOCJ_05094	-	Acetyltransferase	1927604	1958418	30814
BA110	1	EMKDLOCJ_04870	aaaT_2	L-amino acid N-acetyltransferase AaaT	1927604	1958418	30814
BA110	1	EMKDLOCJ_04868	yabJ	2-iminobutanoate/2-iminopropanoate deaminase	1927604	1958418	30814
BA110	1	EMKDLOCJ_04861	csaA	putative chaperone CsaA	1927604	1958418	30814
BA110	1	EMKDLOCJ_04860	yhfA_2	Protein YhfA	1927604	1958418	30814
BA110	1	EMKDLOCJ_05100	yoeB	Toxin YoeB	1927604	1958418	30814
BA110	1	EMKDLOCJ_05099	yefM	Antitoxin YefM	1927604	1958418	30814
BA110	1	EMKDLOCJ_05095	pld_2	Phospholipase D	1927604	1958418	30814
BA110	1	EMKDLOCJ_04855	hit	Protein hit	1927604	1958418	30814
BA110	1	EMKDLOCJ_05211	tnpR_5	Transposon Tn3 resolvase	5765689	5796925	31236
BA110	1	EMKDLOCJ_05132	ywqN	Putative NAD(P)H-dependent FMN-containing oxidoreductase YwqN	5765689	5796925	31236
BA110	1	EMKDLOCJ_05252	intS	Prophage integrase IntS	5765689	5796925	31236
BA110	1	EMKDLOCJ_04479	soj_3	Sporulation initiation inhibitor protein Soj	5680543	5712841	32298
BA110	1	EMKDLOCJ_04480	rpnA_1	Recombination-promoting nuclease RpnA	5680543	5712841	32298
BA110	1	EMKDLOCJ_04482	tnpR_3	Transposon Tn3 resolvase	5680543	5712841	32298
BA110	1	EMKDLOCJ_04484	rpnA_2	Recombination-promoting nuclease RpnA	5680543	5712841	32298
BA110	1	EMKDLOCJ_04489	virB4	Type IV secretion system protein virB4	5680543	5712841	32298
BA110	1	EMKDLOCJ_04491	-	Type IV secretion system protein VirB11	5680543	5712841	32298
BA110	1	EMKDLOCJ_04494	virB9	Type IV secretion system protein virB9	5680543	5712841	32298
BA110	1	EMKDLOCJ_04473	recF_3	DNA replication and repair protein RecF	5680543	5712841	32298
BA110	1	EMKDLOCJ_04476	smc_5	Chromosome partition protein Smc	5680543	5712841	32298
BA110	1	EMKDLOCJ_04479	soj_3	Sporulation initiation inhibitor protein Soj	5680543	5712841	32298
BA110	1	EMKDLOCJ_04480	rpnA_1	Recombination-promoting nuclease RpnA	5680543	5712841	32298
BA110	1	EMKDLOCJ_04482	tnpR_3	Transposon Tn3 resolvase	5680543	5712841	32298
BA110	1	EMKDLOCJ_04484	rpnA_2	Recombination-promoting nuclease RpnA	5680543	5712841	32298
BA110	1	EMKDLOCJ_04489	virB4	Type IV secretion system protein virB4	5680543	5712841	32298
BA110	1	EMKDLOCJ_04491	-	Type IV secretion system protein VirB11	5680543	5712841	32298
BA110	1	EMKDLOCJ_04494	virB9	Type IV secretion system protein virB9	5680543	5712841	32298
BA110	1	EMKDLOCJ_01550	tdh1	Thermostable direct hemolysin 1	4839482	4872014	32532
BA110	1	EMKDLOCJ_01559	csy3	CRISPR-associated protein Csy3	4839482	4872014	32532
BA110	1	EMKDLOCJ_01562	vspR	Transcriptional regulator VspR	4839482	4872014	32532
BA110	1	EMKDLOCJ_01565	tnsB	Transposon Tn7 transposition protein TnsB	4839482	4872014	32532
BA110	1	EMKDLOCJ_01550	tdh1	Thermostable direct hemolysin 1	4839482	4873052	33570
BA110	1	EMKDLOCJ_01559	csy3	CRISPR-associated protein Csy3	4839482	4873052	33570
BA110	1	EMKDLOCJ_01562	vspR	Transcriptional regulator VspR	4839482	4873052	33570
BA110	1	EMKDLOCJ_01565	tnsB	Transposon Tn7 transposition protein TnsB	4839482	4873052	33570
BA110	1	EMKDLOCJ_01550	tdh1	Thermostable direct hemolysin 1	4839482	4873052	33570
BA110	1	EMKDLOCJ_01559	csy3	CRISPR-associated protein Csy3	4839482	4873052	33570
BA110	1	EMKDLOCJ_01562	vspR	Transcriptional regulator VspR	4839482	4873052	33570
BA110	1	EMKDLOCJ_01565	tnsB	Transposon Tn7 transposition protein TnsB	4839482	4873052	33570
BA110	1	EMKDLOCJ_01567	-	putative acyl-CoA thioester hydrolase	4839482	4873052	33570
BA110	1	EMKDLOCJ_05211	tnpR_5	Transposon Tn3 resolvase	5765689	5799712	34023
BA110	1	EMKDLOCJ_05132	ywqN	Putative NAD(P)H-dependent FMN-containing oxidoreductase YwqN	5765689	5799712	34023
BA110	1	EMKDLOCJ_05252	intS	Prophage integrase IntS	5765689	5799712	34023
BA110	1	EMKDLOCJ_05211	tnpR_5	Transposon Tn3 resolvase	5765689	5799712	34023
BA110	1	EMKDLOCJ_05132	ywqN	Putative NAD(P)H-dependent FMN-containing oxidoreductase YwqN	5765689	5799712	34023
BA110	1	EMKDLOCJ_05252	intS	Prophage integrase IntS	5765689	5799712	34023
BA110	1	EMKDLOCJ_05294	thiD_2	Hydroxymethylpyrimidine/phosphomethylpyrimidine kinase	5765689	5799712	34023
BA110	1	EMKDLOCJ_05295	ssuB_2	Aliphatic sulfonates import ATP-binding protein SsuB	5765689	5799712	34023
BA110	1	EMKDLOCJ_05078	hin	DNA-invertase hin	5214871	5250245	35374
BA110	1	EMKDLOCJ_05079	xerC_5	Tyrosine recombinase XerC	5214871	5250245	35374
BA110	1	EMKDLOCJ_05072	fabF_4	3-oxoacyl-[acyl-carrier-protein] synthase 2	5214871	5250245	35374
BA110	1	EMKDLOCJ_05078	hin	DNA-invertase hin	5214871	5250245	35374
BA110	1	EMKDLOCJ_05079	xerC_5	Tyrosine recombinase XerC	5214871	5250245	35374
BA110	1	EMKDLOCJ_05411	srpA_3	Solvent efflux pump periplasmic linker SrpA	5214871	5250245	35374
BA110	1	EMKDLOCJ_05312	sspH2_2	E3 ubiquitin-protein ligase SspH2	5214871	5250245	35374
BA110	1	EMKDLOCJ_05224	rhsC_2	Putative deoxyribonuclease RhsC	5214871	5250245	35374
BA110	1	EMKDLOCJ_05251	-	putative phosphatase	5214871	5250245	35374
BA110	1	EMKDLOCJ_05297	acdA_3	Acyl-CoA dehydrogenase	5214871	5250245	35374
BA110	1	EMKDLOCJ_05336	dnaJ_3	Chaperone protein DnaJ	5214871	5250245	35374
BA110	1	EMKDLOCJ_05100	yoeB	Toxin YoeB	1929705	1967576	37871
BA110	1	EMKDLOCJ_05099	yefM	Antitoxin YefM	1929705	1967576	37871
BA110	1	EMKDLOCJ_05095	pld_2	Phospholipase D	1929705	1967576	37871
BA110	1	EMKDLOCJ_05094	-	Acetyltransferase	1929705	1967576	37871
BA110	1	EMKDLOCJ_04870	aaaT_2	L-amino acid N-acetyltransferase AaaT	1929705	1967576	37871
BA110	1	EMKDLOCJ_04868	yabJ	2-iminobutanoate/2-iminopropanoate deaminase	1929705	1967576	37871
BA110	1	EMKDLOCJ_04861	csaA	putative chaperone CsaA	1929705	1967576	37871
BA110	1	EMKDLOCJ_04860	yhfA_2	Protein YhfA	1929705	1967576	37871
BA110	1	EMKDLOCJ_05100	yoeB	Toxin YoeB	1929705	1967576	37871
BA110	1	EMKDLOCJ_05099	yefM	Antitoxin YefM	1929705	1967576	37871
BA110	1	EMKDLOCJ_05095	pld_2	Phospholipase D	1929705	1967576	37871
BA110	1	EMKDLOCJ_04855	hit	Protein hit	1929705	1967576	37871
BA110	1	EMKDLOCJ_05302	gpmB	phosphoglycerate mutase GpmB	4440827	4480137	39310
BA110	1	EMKDLOCJ_04619	hupA	DNA-binding protein HU-alpha	3120112	3161053	40941
BA110	1	EMKDLOCJ_04622	ghrA	Glyoxylate/hydroxypyruvate reductase A	3120112	3161053	40941
BA110	1	EMKDLOCJ_04623	udg	Type-4 uracil-DNA glycosylase	3120112	3161053	40941
BA110	1	EMKDLOCJ_04624	hemE	Uroporphyrinogen decarboxylase	3120112	3161053	40941
BA110	1	EMKDLOCJ_04627	nudC	NADH pyrophosphatase	3120112	3161053	40941
BA110	1	EMKDLOCJ_04628	rsd	Regulator of sigma D	3120112	3161053	40941
BA110	1	EMKDLOCJ_04629	rpoC	DNA-directed RNA polymerase subunit beta'	3120112	3161053	40941
BA110	1	EMKDLOCJ_04630	rpoB	DNA-directed RNA polymerase subunit beta	3120112	3161053	40941
BA110	1	EMKDLOCJ_04631	rplL	50S ribosomal protein L7/L12	3120112	3161053	40941
BA110	1	EMKDLOCJ_04632	rplJ	50S ribosomal protein L10	3120112	3161053	40941
BA110	1	EMKDLOCJ_04633	rplA	50S ribosomal protein L1	3120112	3161053	40941
BA110	1	EMKDLOCJ_04634	rplK	50S ribosomal protein L11	3120112	3161053	40941
BA110	1	EMKDLOCJ_04635	nusG	Transcription termination/antitermination protein NusG	3120112	3161053	40941
BA110	1	EMKDLOCJ_04636	secE	Protein translocase subunit SecE	3120112	3161053	40941
BA110	1	EMKDLOCJ_04637	tufB	Elongation factor Tu 2	3120112	3161053	40941
BA110	1	EMKDLOCJ_04642	coaA_2	Pantothenate kinase	3120112	3161053	40941
BA110	1	EMKDLOCJ_04643	birA	Bifunctional ligase/repressor BirA	3120112	3161053	40941
BA110	1	EMKDLOCJ_04644	murB	UDP-N-acetylenolpyruvoylglucosamine reductase	3120112	3161053	40941
BA110	1	EMKDLOCJ_04915	-	dITP/XTP pyrophosphatase	4205383	4259499	54116
BA110	1	EMKDLOCJ_04916	-	Aminodeoxyfutalosine deaminase	4205383	4259499	54116
BA110	1	EMKDLOCJ_04918	tadA_3	tRNA-specific adenosine deaminase	4205383	4259499	54116
BA110	1	EMKDLOCJ_04928	traI	Protein TraI	4205383	4259499	54116
BA110	1	EMKDLOCJ_04929	traJ	Protein TraJ	4205383	4259499	54116
BA110	1	EMKDLOCJ_04930	traK	Protein TraK	4205383	4259499	54116
BA110	1	EMKDLOCJ_04976	hipA_2	Serine/threonine-protein kinase toxin HipA	4205383	4259499	54116
BA110	1	EMKDLOCJ_05237	rhtB_6	Homoserine/homoserine lactone efflux protein	4205383	4259499	54116
BA110	1	EMKDLOCJ_05310	gnd_2	6-phosphogluconate dehydrogenase, decarboxylating	4205383	4259499	54116
BA110	1	EMKDLOCJ_05419	ulaB_2	Ascorbate-specific PTS system EIIB component	4205383	4259499	54116
BA110	1	EMKDLOCJ_04915	-	dITP/XTP pyrophosphatase	4205383	4259499	54116
BA110	1	EMKDLOCJ_04916	-	Aminodeoxyfutalosine deaminase	4205383	4259499	54116
BA110	1	EMKDLOCJ_04918	tadA_3	tRNA-specific adenosine deaminase	4205383	4259499	54116
BA110	1	EMKDLOCJ_04928	traI	Protein TraI	4205383	4259499	54116
BA110	1	EMKDLOCJ_04929	traJ	Protein TraJ	4205383	4259499	54116
BA110	1	EMKDLOCJ_04930	traK	Protein TraK	4205383	4259499	54116
BA110	1	EMKDLOCJ_04976	hipA_2	Serine/threonine-protein kinase toxin HipA	4205383	4259499	54116
BA110	1	EMKDLOCJ_05237	rhtB_6	Homoserine/homoserine lactone efflux protein	4205383	4259499	54116
BA110	1	EMKDLOCJ_05281	dapE_3	Succinyl-diaminopimelate desuccinylase	4205383	4259499	54116
BA110	1	EMKDLOCJ_05385	kdpE_2	Transcriptional regulatory protein KdpE	4205383	4259499	54116
BA110	1	EMKDLOCJ_04063	-	putative phosphatase	4205383	4259499	54116
BA110	2	EMKDLOCJ_00703	hipA_1	Serine/threonine-protein kinase toxin HipA	3381896	3388646	6750
BA110	2	EMKDLOCJ_00888	yafV_1	Omega-amidase YafV	3561769	3568643	6874
BA110	2	EMKDLOCJ_00887	linC	2,5-dichloro-2,5-cyclohexadiene-1,4-diol dehydrogenase	3561769	3568643	6874
BA110	2	EMKDLOCJ_00883	waaA	3-deoxy-D-manno-octulosonic acid transferase	3561769	3568643	6874
BA110	2	EMKDLOCJ_00882	rfaF	ADP-heptose--LPS heptosyltransferase 2	3561769	3568643	6874
BA110	2	EMKDLOCJ_00881	lpxM	Lipid A biosynthesis myristoyltransferase	3561769	3568643	6874
BA110	2	EMKDLOCJ_04142	ppiC	Peptidyl-prolyl cis-trans isomerase C	537618	544915	7297
BA110	2	EMKDLOCJ_02649	mepA_3	Penicillin-insensitive murein endopeptidase	537618	544915	7297
BA110	2	EMKDLOCJ_02647	yfhL	Ferredoxin YfhL	537618	544915	7297
BA110	2	EMKDLOCJ_04142	ppiC	Peptidyl-prolyl cis-trans isomerase C	537618	544915	7297
BA110	2	EMKDLOCJ_02649	mepA_3	Penicillin-insensitive murein endopeptidase	537618	544915	7297
BA110	2	EMKDLOCJ_02647	yfhL	Ferredoxin YfhL	537618	544915	7297
BA110	2	EMKDLOCJ_04896	bltD_3	Spermine/spermidine acetyltransferase	5828745	5837605	8860
BA110	2	EMKDLOCJ_03727	rsxB	Electron transport complex subunit RsxB	5828745	5837605	8860
BA110	2	EMKDLOCJ_04982	ligA_3	DNA ligase	4118413	4129540	11127
BA110	2	EMKDLOCJ_04941	wbnH	O-antigen biosynthesis glycosyltransferase WbnH	5353021	5364679	11658
BA110	2	EMKDLOCJ_05324	ybiT_3	putative ABC transporter ATP-binding protein YbiT	5353021	5364679	11658
BA110	2	EMKDLOCJ_05287	ygjV_3	Inner membrane protein YgjV	2215556	2227365	11809
BA110	2	EMKDLOCJ_03732	dgcC_3	putative diguanylate cyclase DgcC	2215556	2227365	11809
BA110	2	EMKDLOCJ_01489	mepM_2	Murein DD-endopeptidase MepM	5180702	5192891	12189
BA110	2	EMKDLOCJ_00723	metQ_1	D-methionine-binding lipoprotein MetQ	3391943	3405660	13717
BA110	2	EMKDLOCJ_00722	intA_1	Prophage integrase IntA	3391943	3405660	13717
BA110	2	EMKDLOCJ_00723	metQ_1	D-methionine-binding lipoprotein MetQ	3391943	3405660	13717
BA110	2	EMKDLOCJ_00722	intA_1	Prophage integrase IntA	3391943	3405660	13717
BA110	2	EMKDLOCJ_00709	yhdJ	DNA adenine methyltransferase YhdJ	3391943	3405660	13717
BA110	2	EMKDLOCJ_00716	-	putative type I restriction enzymeP M protein	3391943	3405660	13717
BA110	2	EMKDLOCJ_03873	pcrA_2	ATP-dependent DNA helicase PcrA	3780511	3797262	16751
BA110	2	EMKDLOCJ_03863	xerC_2	Tyrosine recombinase XerC	3780511	3797262	16751
BA110	2	EMKDLOCJ_03568	xerC_1	Tyrosine recombinase XerC	2540306	2557497	17191
BA110	2	EMKDLOCJ_03563	intQ_2	Putative defective protein IntQ	2540306	2557497	17191
BA110	2	EMKDLOCJ_03560	smc_3	Chromosome partition protein Smc	2540306	2557497	17191
BA110	2	EMKDLOCJ_03555	hipB	Antitoxin HipB	2540306	2557497	17191
BA110	2	EMKDLOCJ_05078	hin	DNA-invertase hin	4406490	4423887	17397
BA110	2	EMKDLOCJ_05079	xerC_5	Tyrosine recombinase XerC	4406490	4423887	17397
BA110	2	EMKDLOCJ_04232	hemG	Protoporphyrinogen IX dehydrogenase [menaquinone]	4406490	4423887	17397
BA110	2	EMKDLOCJ_04060	gltP_3	Proton/glutamate-aspartate symporter	5615337	5634421	19084
BA110	2	EMKDLOCJ_05178	ligA_5	DNA ligase	2612650	2633841	21191
BA110	2	EMKDLOCJ_05179	tnpR_4	Transposon gamma-delta resolvase	2612650	2633841	21191
BA110	2	EMKDLOCJ_04936	-	Sulfurtransferase	1667768	1689737	21969
BA110	2	EMKDLOCJ_04937	sgrR_4	HTH-type transcriptional regulator SgrR	1667768	1689737	21969
BA110	2	EMKDLOCJ_04938	oprF_7	Outer membrane porin F	1667768	1689737	21969
BA110	2	EMKDLOCJ_04939	bepC_3	Outer membrane efflux protein BepC	1667768	1689737	21969
BA110	2	EMKDLOCJ_00003	bsaA	Glutathione peroxidase BsaA	1667768	1689737	21969
BA110	2	EMKDLOCJ_04550	pys2	Pyocin-S2	1735120	1758197	23077
BA110	2	EMKDLOCJ_04551	imm	Colicin-E7 immunity protein	1735120	1758197	23077
BA110	2	EMKDLOCJ_01495	pdeL	Cyclic di-GMP phosphodiesterase PdeL	1802198	1827969	25771
BA110	2	EMKDLOCJ_01495	pdeL	Cyclic di-GMP phosphodiesterase PdeL	1802198	1827969	25771
BA110	2	EMKDLOCJ_01500	-	Putative NAD(+)--arginine ADP-ribosyltransferase Vis	1802198	1827969	25771
BA110	2	EMKDLOCJ_01500	-	Putative NAD(+)--arginine ADP-ribosyltransferase Vis	1802198	1827969	25771
BA110	2	EMKDLOCJ_01504	hilA	Transcriptional regulator HilA	1802198	1827969	25771
BA110	2	EMKDLOCJ_01504	hilA	Transcriptional regulator HilA	1802198	1827969	25771
BA110	2	EMKDLOCJ_01510	yscN_1	putative ATP synthase YscN	1802198	1827969	25771
BA110	2	EMKDLOCJ_01510	yscN_1	putative ATP synthase YscN	1802198	1827969	25771
BA110	2	EMKDLOCJ_01511	invG	Protein InvG	1802198	1827969	25771
BA110	2	EMKDLOCJ_01511	invG	Protein InvG	1802198	1827969	25771
BA110	2	EMKDLOCJ_01514	spaP_1	Surface presentation of antigens protein SpaP	1802198	1827969	25771
BA110	2	EMKDLOCJ_01514	spaP_1	Surface presentation of antigens protein SpaP	1802198	1827969	25771
BA110	2	EMKDLOCJ_01495	pdeL	Cyclic di-GMP phosphodiesterase PdeL	1802198	1827969	25771
BA110	2	EMKDLOCJ_01495	pdeL	Cyclic di-GMP phosphodiesterase PdeL	1802198	1827969	25771
BA110	2	EMKDLOCJ_01500	-	Putative NAD(+)--arginine ADP-ribosyltransferase Vis	1802198	1827969	25771
BA110	2	EMKDLOCJ_01500	-	Putative NAD(+)--arginine ADP-ribosyltransferase Vis	1802198	1827969	25771
BA110	2	EMKDLOCJ_01504	hilA	Transcriptional regulator HilA	1802198	1827969	25771
BA110	2	EMKDLOCJ_01504	hilA	Transcriptional regulator HilA	1802198	1827969	25771
BA110	2	EMKDLOCJ_01510	yscN_1	putative ATP synthase YscN	1802198	1827969	25771
BA110	2	EMKDLOCJ_01510	yscN_1	putative ATP synthase YscN	1802198	1827969	25771
BA110	2	EMKDLOCJ_01511	invG	Protein InvG	1802198	1827969	25771
BA110	2	EMKDLOCJ_01511	invG	Protein InvG	1802198	1827969	25771
BA110	2	EMKDLOCJ_01514	spaP_1	Surface presentation of antigens protein SpaP	1802198	1827969	25771
BA110	2	EMKDLOCJ_01514	spaP_1	Surface presentation of antigens protein SpaP	1802198	1827969	25771
BA110	2	EMKDLOCJ_01183	xerD_2	Tyrosine recombinase XerD	4828525	4854403	25878
BA110	2	EMKDLOCJ_01184	uvrB_1	UvrABC system protein B	4828525	4854403	25878
BA110	2	EMKDLOCJ_01190	intA_2	Prophage integrase IntA	4828525	4854403	25878
BA110	2	EMKDLOCJ_01197	pcrA_1	ATP-dependent DNA helicase PcrA	4828525	4854403	25878
BA110	2	EMKDLOCJ_05141	wecA	UDP-N-acetylgalactosamine-undecaprenyl- phosphate N-acetylgalactosaminephosphotransferase	3047267	3076843	29576
BA110	2	EMKDLOCJ_05142	ugd_2	UDP-glucose 6-dehydrogenase	3047267	3076843	29576
BA110	2	EMKDLOCJ_05143	wbgU_2	UDP-N-acetylglucosamine 4-epimerase	3047267	3076843	29576
BA110	2	EMKDLOCJ_05147	xerC_6	Tyrosine recombinase XerC	3047267	3076843	29576
BA110	2	EMKDLOCJ_05141	wecA	UDP-N-acetylgalactosamine-undecaprenyl- phosphate N-acetylgalactosaminephosphotransferase	3047267	3076843	29576
BA110	2	EMKDLOCJ_05142	ugd_2	UDP-glucose 6-dehydrogenase	3047267	3076843	29576
BA110	2	EMKDLOCJ_05143	wbgU_2	UDP-N-acetylglucosamine 4-epimerase	3047267	3076843	29576
BA110	2	EMKDLOCJ_04479	soj_3	Sporulation initiation inhibitor protein Soj	5285719	5318017	32298
BA110	2	EMKDLOCJ_04480	rpnA_1	Recombination-promoting nuclease RpnA	5285719	5318017	32298
BA110	2	EMKDLOCJ_04482	tnpR_3	Transposon Tn3 resolvase	5285719	5318017	32298
BA110	2	EMKDLOCJ_04484	rpnA_2	Recombination-promoting nuclease RpnA	5285719	5318017	32298
BA110	2	EMKDLOCJ_04489	virB4	Type IV secretion system protein virB4	5285719	5318017	32298
BA110	2	EMKDLOCJ_04491	-	Type IV secretion system protein VirB11	5285719	5318017	32298
BA110	2	EMKDLOCJ_04494	virB9	Type IV secretion system protein virB9	5285719	5318017	32298
BA110	2	EMKDLOCJ_01550	tdh1	Thermostable direct hemolysin 1	1846418	1879988	33570
BA110	2	EMKDLOCJ_01559	csy3	CRISPR-associated protein Csy3	1846418	1879988	33570
BA110	2	EMKDLOCJ_01562	vspR	Transcriptional regulator VspR	1846418	1879988	33570
BA110	2	EMKDLOCJ_01565	tnsB	Transposon Tn7 transposition protein TnsB	1846418	1879988	33570
BA110	2	EMKDLOCJ_05211	tnpR_5	Transposon Tn3 resolvase	5384680	5418703	34023
BA110	2	EMKDLOCJ_05132	ywqN	Putative NAD(P)H-dependent FMN-containing oxidoreductase YwqN	5384680	5418703	34023
BA110	2	EMKDLOCJ_05252	intS	Prophage integrase IntS	5384680	5418703	34023
BA110	2	EMKDLOCJ_03958	rhtC_2	Threonine efflux protein	5469524	5507687	38163
BA110	2	EMKDLOCJ_03960	xerD_3	Tyrosine recombinase XerD	5469524	5507687	38163
BA110	2	EMKDLOCJ_05397	betA_2	Oxygen-dependent choline dehydrogenase	5469524	5507687	38163
BA110	2	EMKDLOCJ_04870	aaaT_2	L-amino acid N-acetyltransferase AaaT	5469524	5507687	38163
BA110	2	EMKDLOCJ_04868	yabJ	2-iminobutanoate/2-iminopropanoate deaminase	5469524	5507687	38163
BA110	2	EMKDLOCJ_04861	csaA	putative chaperone CsaA	5469524	5507687	38163
BA110	2	EMKDLOCJ_04860	yhfA_2	Protein YhfA	5469524	5507687	38163
BA110	2	EMKDLOCJ_04870	aaaT_2	L-amino acid N-acetyltransferase AaaT	5469524	5507687	38163
BA110	2	EMKDLOCJ_04868	yabJ	2-iminobutanoate/2-iminopropanoate deaminase	5469524	5507687	38163
BA110	2	EMKDLOCJ_04861	csaA	putative chaperone CsaA	5469524	5507687	38163
BA110	2	EMKDLOCJ_04860	yhfA_2	Protein YhfA	5469524	5507687	38163
BA110	2	EMKDLOCJ_05302	gpmB	phosphoglycerate mutase GpmB	3957160	3996777	39617
BA110	2	EMKDLOCJ_04395	repA	Replication protein RepA	3957160	3996777	39617
BA110	2	EMKDLOCJ_04397	dam_1	DNA adenine methylase	3957160	3996777	39617
BA110	2	EMKDLOCJ_04403	rdgC_2	Recombination-associated protein RdgC	3957160	3996777	39617
BA110	2	EMKDLOCJ_04404	trfA	Plasmid replication initiator protein TrfA	3957160	3996777	39617
BA110	2	EMKDLOCJ_05302	gpmB	phosphoglycerate mutase GpmB	3957160	3996777	39617
BA110	2	EMKDLOCJ_04146	bepC_2	Outer membrane efflux protein BepC	3957160	3996777	39617
BA110	2	EMKDLOCJ_04147	oprF_6	Outer membrane porin F	3957160	3996777	39617
BA110	2	EMKDLOCJ_04915	-	dITP/XTP pyrophosphatase	3146481	3186763	40282
BA110	2	EMKDLOCJ_04916	-	Aminodeoxyfutalosine deaminase	3146481	3186763	40282
BA110	2	EMKDLOCJ_04918	tadA_3	tRNA-specific adenosine deaminase	3146481	3186763	40282
BA110	2	EMKDLOCJ_04928	traI	Protein TraI	3146481	3186763	40282
BA110	2	EMKDLOCJ_04929	traJ	Protein TraJ	3146481	3186763	40282
BA110	2	EMKDLOCJ_04930	traK	Protein TraK	3146481	3186763	40282
BA110	2	EMKDLOCJ_04976	hipA_2	Serine/threonine-protein kinase toxin HipA	3146481	3186763	40282
BA110	2	EMKDLOCJ_05237	rhtB_6	Homoserine/homoserine lactone efflux protein	3146481	3186763	40282
BA110	2	EMKDLOCJ_05178	ligA_5	DNA ligase	2593991	2645591	51600
BA110	2	EMKDLOCJ_05179	tnpR_4	Transposon gamma-delta resolvase	2593991	2645591	51600
BA110	2	EMKDLOCJ_05178	ligA_5	DNA ligase	2593991	2645591	51600
BA110	2	EMKDLOCJ_05179	tnpR_4	Transposon gamma-delta resolvase	2593991	2645591	51600
BA110	2	EMKDLOCJ_05415	dsdC_3	HTH-type transcriptional regulator DsdC	2593991	2645591	51600
BA110	2	EMKDLOCJ_05337	tsx_2	Nucleoside-specific channel-forming protein Tsx	2593991	2645591	51600
BA110	2	EMKDLOCJ_05330	acs_5	Acetyl-coenzyme A synthetase	2593991	2645591	51600
BA110	2	EMKDLOCJ_05248	nfdA_3	N-substituted formamide deformylase	2593991	2645591	51600
BA124	1	NPPKHFDF_05077	wecA	UDP-N-acetylgalactosamine-undecaprenyl- phosphate N-acetylgalactosaminephosphotransferase	3994837	3999029	4192
BA124	1	NPPKHFDF_05078	tuaG	Putative teichuronic acid biosynthesis glycosyltransferase TuaG	3994837	3999029	4192
BA124	1	NPPKHFDF_02307	luxQ_5	Autoinducer 2 sensor kinase/phosphatase LuxQ	1636108	1640387	4279
BA124	1	NPPKHFDF_03020	uspA_2	Universal stress protein A	4931851	4936392	4541
BA124	1	NPPKHFDF_03022	dmlR_10	HTH-type transcriptional regulator DmlR	4931851	4936392	4541
BA124	1	NPPKHFDF_02482	intA_2	Prophage integrase IntA	363001	367913	4912
BA124	1	NPPKHFDF_03674	ccp_2	Cytochrome c551 peroxidase	4382074	4387455	5381
BA124	1	NPPKHFDF_05248	ydjA_2	Putative NAD(P)H nitroreductase YdjA	4431996	4437948	5952
BA124	1	NPPKHFDF_05249	fadH_2	2,4-dienoyl-CoA reductase	4431996	4437948	5952
BA124	1	NPPKHFDF_05298	pleD_5	Response regulator PleD	4431996	4437948	5952
BA124	1	NPPKHFDF_04803	ble	Bleomycin resistance protein	4239834	4246454	6620
BA124	1	NPPKHFDF_04805	leuE_2	Leucine efflux protein	4239834	4246454	6620
BA124	1	NPPKHFDF_05029	tnpR_3	Transposon gamma-delta resolvase	4419525	4426241	6716
BA124	1	NPPKHFDF_05184	yafP_2	putative N-acetyltransferase YafP	4419525	4426241	6716
BA124	1	NPPKHFDF_01296	yafV	Omega-amidase YafV	177793	184667	6874
BA124	1	NPPKHFDF_01297	linC	2,5-dichloro-2,5-cyclohexadiene-1,4-diol dehydrogenase	177793	184667	6874
BA124	1	NPPKHFDF_01301	waaA	3-deoxy-D-manno-octulosonic acid transferase	177793	184667	6874
BA124	1	NPPKHFDF_01302	rfaF	ADP-heptose--LPS heptosyltransferase 2	177793	184667	6874
BA124	1	NPPKHFDF_01303	lpxM	Lipid A biosynthesis myristoyltransferase	177793	184667	6874
BA124	1	NPPKHFDF_01288	pglE	UDP-N-acetylbacillosamine transaminase	169574	176477	6903
BA124	1	NPPKHFDF_01289	legG	GDP/UDP-N,N'-diacetylbacillosamine 2-epimerase (hydrolyzing)	169574	176477	6903
BA124	1	NPPKHFDF_01290	legI	N,N'-diacetyllegionaminic acid synthase	169574	176477	6903
BA124	1	NPPKHFDF_01291	epsM_2	Putative acetyltransferase EpsM	169574	176477	6903
BA124	1	NPPKHFDF_01292	hddC	D-glycero-alpha-D-manno-heptose 1-phosphate guanylyltransferase	169574	176477	6903
BA124	1	NPPKHFDF_01293	neuA	N-acylneuraminate cytidylyltransferase	169574	176477	6903
BA124	1	NPPKHFDF_01294	iolG	Inositol 2-dehydrogenase/D-chiro-inositol 3-dehydrogenase	169574	176477	6903
BA124	1	NPPKHFDF_01295	kat	3-aminobutyryl-CoA aminotransferase	169574	176477	6903
BA124	1	NPPKHFDF_03493	leuO_4	HTH-type transcriptional regulator LeuO	3819012	3826034	7022
BA124	1	NPPKHFDF_03494	leuO_5	HTH-type transcriptional regulator LeuO	3819012	3826034	7022
BA124	1	NPPKHFDF_03496	oprF_6	Outer membrane porin F	3819012	3826034	7022
BA124	1	NPPKHFDF_03500	bepA_4	Beta-barrel assembly-enhancing protease	3819012	3826034	7022
BA124	1	NPPKHFDF_05060	tetR_2	Tetracycline repressor protein class B from transposon Tn10	6230027	6237494	7467
BA124	1	NPPKHFDF_05061	tetA	Tetracycline resistance protein, class B	6230027	6237494	7467
BA124	1	NPPKHFDF_05326	dgkA_3	Diacylglycerol kinase	6230027	6237494	7467
BA124	1	NPPKHFDF_05110	pinR	Serine recombinase PinR	6230027	6237494	7467
BA124	1	NPPKHFDF_05084	torS_2	Sensor protein TorS	4169000	4177331	8331
BA124	1	NPPKHFDF_04667	virB1	Type IV secretion system protein virB1	5919726	5928662	8936
BA124	1	NPPKHFDF_05151	tag_2	DNA-3-methyladenine glycosylase 1	5165198	5174517	9319
BA124	1	NPPKHFDF_04811	bar_1	Phosphinothricin N-acetyltransferase	4246935	4256754	9819
BA124	1	NPPKHFDF_04813	yjbM	GTP pyrophosphokinase YjbM	4246935	4256754	9819
BA124	1	NPPKHFDF_02338	rhsC	Putative deoxyribonuclease RhsC	1607914	1617748	9834
BA124	1	NPPKHFDF_02332	amtB_2	Ammonia channel	1607914	1617748	9834
BA124	1	NPPKHFDF_02330	cobB	NAD-dependent protein deacylase	1607914	1617748	9834
BA124	1	NPPKHFDF_05060	tetR_2	Tetracycline repressor protein class B from transposon Tn10	6222530	6232538	10008
BA124	1	NPPKHFDF_05061	tetA	Tetracycline resistance protein, class B	6222530	6232538	10008
BA124	1	NPPKHFDF_04847	mmsB_3	3-hydroxyisobutyrate dehydrogenase	6222530	6232538	10008
BA124	1	NPPKHFDF_04848	crt	Short-chain-enoyl-CoA hydratase	6222530	6232538	10008
BA124	1	NPPKHFDF_04849	paaF_4	2,3-dehydroadipyl-CoA hydratase	6222530	6232538	10008
BA124	1	NPPKHFDF_04850	acdA_3	Acyl-CoA dehydrogenase	6222530	6232538	10008
BA124	1	NPPKHFDF_04851	mmsA_3	Methylmalonate-semialdehyde dehydrogenase [acylating]	6222530	6232538	10008
BA124	1	NPPKHFDF_04852	thlA_3	Acetyl-CoA acetyltransferase	6222530	6232538	10008
BA124	1	NPPKHFDF_04504	ompA_5	Outer membrane protein A	646785	657562	10777
BA124	1	NPPKHFDF_00630	smpB	SsrA-binding protein	646785	657562	10777
BA124	1	NPPKHFDF_00629	ratA	Ribosome association toxin RatA	646785	657562	10777
BA124	1	NPPKHFDF_03399	ssaV	Secretion system apparatus protein SsaV	6061028	6071837	10809
BA124	1	NPPKHFDF_03400	yscU_2	Yop proteins translocation protein U	6061028	6071837	10809
BA124	1	NPPKHFDF_03408	yopJ	Effector protein YopJ	6061028	6071837	10809
BA124	1	NPPKHFDF_02482	intA_2	Prophage integrase IntA	360652	371581	10929
BA124	1	NPPKHFDF_02478	ureR	Urease operon transcriptional activator	360652	371581	10929
BA124	1	NPPKHFDF_02480	metQ_2	D-methionine-binding lipoprotein MetQ	360652	371581	10929
BA124	1	NPPKHFDF_02482	intA_2	Prophage integrase IntA	360652	371581	10929
BA124	1	NPPKHFDF_05121	queE_2	7-carboxy-7-deazaguanine synthase	4132115	4143931	11816
BA124	1	NPPKHFDF_01311	wzc_1	Tyrosine-protein kinase wzc	194990	207336	12346
BA124	1	NPPKHFDF_01312	rfbB_1	dTDP-glucose 4,6-dehydratase	194990	207336	12346
BA124	1	NPPKHFDF_01313	rffH_1	Glucose-1-phosphate thymidylyltransferase 2	194990	207336	12346
BA124	1	NPPKHFDF_01314	rfbD	dTDP-4-dehydrorhamnose reductase	194990	207336	12346
BA124	1	NPPKHFDF_01319	rfbC	dTDP-4-dehydrorhamnose 3,5-epimerase	194990	207336	12346
[truncated: 1,512 more rows]

## Sheet: Table S4
TABLE S4. Entire list of the virulence factors detected for each of the nine V. parahaemolyticus genomes assembled in this study.
Isolate	V Fclass	Virulence factor	Related genes	Gene	VF abbreviation
BA072	Adherence	Mannose-sensitive hemagglutinin (MSHA type IV pilus)	mshA	3988_genes_BA072	AD
BA072	Adherence	Mannose-sensitive hemagglutinin (MSHA type IV pilus)	mshA	4689_genes_BA072	AD
BA072	Adherence	Mannose-sensitive hemagglutinin (MSHA type IV pilus)	mshA	4690_genes_BA072	AD
BA072	Adherence	Mannose-sensitive hemagglutinin (MSHA type IV pilus)	mshB	3987_genes_BA072	AD
BA072	Adherence	Mannose-sensitive hemagglutinin (MSHA type IV pilus)	mshC	3989_genes_BA072	AD
BA072	Adherence	Mannose-sensitive hemagglutinin (MSHA type IV pilus)	mshC	4691_genes_BA072	AD
BA072	Adherence	Mannose-sensitive hemagglutinin (MSHA type IV pilus)	mshD	3990_genes_BA072	AD
BA072	Adherence	Mannose-sensitive hemagglutinin (MSHA type IV pilus)	mshD	4692_genes_BA072	AD
BA072	Adherence	Mannose-sensitive hemagglutinin (MSHA type IV pilus)	mshE	3984_genes_BA072	AD
BA072	Adherence	Mannose-sensitive hemagglutinin (MSHA type IV pilus)	mshF	3986_genes_BA072	AD
BA072	Adherence	Mannose-sensitive hemagglutinin (MSHA type IV pilus)	mshG	3985_genes_BA072	AD
BA072	Adherence	Mannose-sensitive hemagglutinin (MSHA type IV pilus)	mshH	3977_genes_BA072	AD
BA072	Adherence	Mannose-sensitive hemagglutinin (MSHA type IV pilus)	mshI	3978_genes_BA072	AD
BA072	Adherence	Mannose-sensitive hemagglutinin (MSHA type IV pilus)	mshJ	3979_genes_BA072	AD
BA072	Adherence	Mannose-sensitive hemagglutinin (MSHA type IV pilus)	mshK	3980_genes_BA072	AD
BA072	Adherence	Mannose-sensitive hemagglutinin (MSHA type IV pilus)	mshL	3981_genes_BA072	AD
BA072	Adherence	Mannose-sensitive hemagglutinin (MSHA type IV pilus)	mshM	3982_genes_BA072	AD
BA072	Adherence	Mannose-sensitive hemagglutinin (MSHA type IV pilus)	mshN	3983_genes_BA072	AD
BA072	Adherence	Type IV pilus	pilA	1771_genes_BA072	AD
BA072	Adherence	Type IV pilus	pilB	1770_genes_BA072	AD
BA072	Adherence	Type IV pilus	pilB	5084_genes_BA072	AD
BA072	Adherence	Type IV pilus	pilC	1769_genes_BA072	AD
BA072	Adherence	Type IV pilus	pilD	1768_genes_BA072	AD
BA072	Adherence	The tad locus(Haemophilus)	tadA	4574_genes_BA072	AD
BA072	Antiphagocytosis	Capsular polysaccharide	cpsA	3211_genes_BA072	AP
BA072	Antiphagocytosis	Capsular polysaccharide	cpsB	3210_genes_BA072	AP
BA072	Antiphagocytosis	Capsular polysaccharide	cpsC	3209_genes_BA072	AP
BA072	Antiphagocytosis	Capsular polysaccharide	cpsD	3208_genes_BA072	AP
BA072	Antiphagocytosis	Capsular polysaccharide	cpsE	3207_genes_BA072	AP
BA072	Antiphagocytosis	Capsular polysaccharide	cpsF	3206_genes_BA072	AP
BA072	Antiphagocytosis	Capsular polysaccharide	cpsG	3205_genes_BA072	AP
BA072	Antiphagocytosis	Capsular polysaccharide	cpsH	3204_genes_BA072	AP
BA072	Antiphagocytosis	Capsular polysaccharide	cpsI	3203_genes_BA072	AP
BA072	Antiphagocytosis	Capsular polysaccharide	cpsJ	3202_genes_BA072	AP
BA072	Antiphagocytosis	Capsular polysaccharide	wbfT	4662_genes_BA072	AP
BA072	Antiphagocytosis	Capsular polysaccharide	wbfU	4661_genes_BA072	AP
BA072	Antiphagocytosis	Capsular polysaccharide	wbfV/wcvB	1324_genes_BA072	AP
BA072	Antiphagocytosis	Capsular polysaccharide	wbfV/wcvB	4907_genes_BA072	AP
BA072	Antiphagocytosis	Capsular polysaccharide	wbfY	1323_genes_BA072	AP
BA072	Antiphagocytosis	Capsular polysaccharide	wbfY	5096_genes_BA072	AP
BA072	Antiphagocytosis	Capsular polysaccharide	wza	1611_genes_BA072	AP
BA072	Antiphagocytosis	Capsular polysaccharide	wzc	1609_genes_BA072	AP
BA072	Chemotaxis and motility	Flagella	cheA	737_genes_BA072	CM
BA072	Chemotaxis and motility	Flagella	cheB	738_genes_BA072	CM
BA072	Chemotaxis and motility	Flagella	cheR	126_genes_BA072	CM
BA072	Chemotaxis and motility	Flagella	cheV	125_genes_BA072	CM
BA072	Chemotaxis and motility	Flagella	cheW	741_genes_BA072	CM
BA072	Chemotaxis and motility	Flagella	cheY	735_genes_BA072	CM
BA072	Chemotaxis and motility	Flagella	cheZ	736_genes_BA072	CM
BA072	Chemotaxis and motility	Flagella	filM	724_genes_BA072	CM
BA072	Chemotaxis and motility	Flagella	flaA	138_genes_BA072	CM
BA072	Chemotaxis and motility	Flagella	flaB	707_genes_BA072	CM
BA072	Chemotaxis and motility	Flagella	flaD	139_genes_BA072	CM
BA072	Chemotaxis and motility	Flagella	flaE	2025_genes_BA072	CM
BA072	Chemotaxis and motility	Flagella	flaE	5034_genes_BA072	CM
BA072	Chemotaxis and motility	Flagella	flaG	708_genes_BA072	CM
BA072	Chemotaxis and motility	Flagella	flaI	710_genes_BA072	CM
BA072	Chemotaxis and motility	Flagella	flgA	124_genes_BA072	CM
BA072	Chemotaxis and motility	Flagella	flgB	127_genes_BA072	CM
BA072	Chemotaxis and motility	Flagella	flgC	128_genes_BA072	CM
BA072	Chemotaxis and motility	Flagella	flgD	129_genes_BA072	CM
BA072	Chemotaxis and motility	Flagella	flgE	130_genes_BA072	CM
BA072	Chemotaxis and motility	Flagella	flgF	131_genes_BA072	CM
BA072	Chemotaxis and motility	Flagella	flgG	132_genes_BA072	CM
BA072	Chemotaxis and motility	Flagella	flgH	133_genes_BA072	CM
BA072	Chemotaxis and motility	Flagella	flgI	134_genes_BA072	CM
BA072	Chemotaxis and motility	Flagella	flgJ	135_genes_BA072	CM
BA072	Chemotaxis and motility	Flagella	flgK	136_genes_BA072	CM
BA072	Chemotaxis and motility	Flagella	flgL	137_genes_BA072	CM
BA072	Chemotaxis and motility	Flagella	flgM	123_genes_BA072	CM
BA072	Chemotaxis and motility	Flagella	flgN	122_genes_BA072	CM
BA072	Chemotaxis and motility	Flagella	flhA	731_genes_BA072	CM
BA072	Chemotaxis and motility	Flagella	flhB	730_genes_BA072	CM
BA072	Chemotaxis and motility	Flagella	flhF	732_genes_BA072	CM
BA072	Chemotaxis and motility	Flagella	flhG	733_genes_BA072	CM
BA072	Chemotaxis and motility	Flagella	fliA	734_genes_BA072	CM
BA072	Chemotaxis and motility	Flagella	fliD	709_genes_BA072	CM
BA072	Chemotaxis and motility	Flagella	fliE	716_genes_BA072	CM
BA072	Chemotaxis and motility	Flagella	fliF	717_genes_BA072	CM
BA072	Chemotaxis and motility	Flagella	fliG	718_genes_BA072	CM
BA072	Chemotaxis and motility	Flagella	fliH	719_genes_BA072	CM
BA072	Chemotaxis and motility	Flagella	fliI	720_genes_BA072	CM
BA072	Chemotaxis and motility	Flagella	fliJ	721_genes_BA072	CM
BA072	Chemotaxis and motility	Flagella	fliK	722_genes_BA072	CM
BA072	Chemotaxis and motility	Flagella	fliL	723_genes_BA072	CM
BA072	Chemotaxis and motility	Flagella	fliN	725_genes_BA072	CM
BA072	Chemotaxis and motility	Flagella	fliO	726_genes_BA072	CM
BA072	Chemotaxis and motility	Flagella	fliP	727_genes_BA072	CM
BA072	Chemotaxis and motility	Flagella	fliQ	728_genes_BA072	CM
BA072	Chemotaxis and motility	Flagella	fliR	729_genes_BA072	CM
BA072	Chemotaxis and motility	Flagella	fliS	711_genes_BA072	CM
BA072	Chemotaxis and motility	Flagella	flrA	713_genes_BA072	CM
BA072	Chemotaxis and motility	Flagella	flrB	714_genes_BA072	CM
BA072	Chemotaxis and motility	Flagella	flrC	715_genes_BA072	CM
BA072	Chemotaxis and motility	Flagella	motA	45_genes_BA072	CM
BA072	Chemotaxis and motility	Flagella	motB	46_genes_BA072	CM
BA072	Chemotaxis and motility	Flagella	motX	3073_genes_BA072	CM
BA072	Chemotaxis and motility	Flagella	motY	848_genes_BA072	CM
BA072	Iron uptake	Enterobactin receptors	irgA	3867_genes_BA072	IP
BA072	Iron uptake	Enterobactin receptors	vctA	4420_genes_BA072	IP
BA072	Iron uptake	Heme receptors	hutA	2098_genes_BA072	IP
BA072	Iron uptake	Heme receptors	hutR	1739_genes_BA072	IP
BA072	Iron uptake	Periplasmic binding protein-dependent ABC transport systems	vctC	4417_genes_BA072	IP
BA072	Iron uptake	Periplasmic binding protein-dependent ABC transport systems	vctD	4415_genes_BA072	IP
BA072	Iron uptake	Periplasmic binding protein-dependent ABC transport systems	vctG	4416_genes_BA072	IP
BA072	Iron uptake	Periplasmic binding protein-dependent ABC transport systems	vctP	4414_genes_BA072	IP
BA072	Quorum sensing	Autoinducer-2	luxS	1757_genes_BA072	QS
BA072	Quorum sensing	Cholerae autoinducer-1	cqsA	4040_genes_BA072	QS
BA072	Secretion system	EPS type II secretion system	epsC	1222_genes_BA072	SS
BA072	Secretion system	EPS type II secretion system	epsE	1224_genes_BA072	SS
BA072	Secretion system	EPS type II secretion system	epsF	1225_genes_BA072	SS
BA072	Secretion system	EPS type II secretion system	epsG	1226_genes_BA072	SS
BA072	Secretion system	EPS type II secretion system	epsH	1227_genes_BA072	SS
BA072	Secretion system	EPS type II secretion system	epsI	1228_genes_BA072	SS
BA072	Secretion system	EPS type II secretion system	epsJ	1229_genes_BA072	SS
BA072	Secretion system	EPS type II secretion system	epsK	1230_genes_BA072	SS
BA072	Secretion system	EPS type II secretion system	epsL	1231_genes_BA072	SS
BA072	Secretion system	EPS type II secretion system	epsM	1232_genes_BA072	SS
BA072	Secretion system	EPS type II secretion system	epsN	1233_genes_BA072	SS
BA072	Secretion system	EPS type II secretion system	gspD	1223_genes_BA072	SS
BA072	Secretion system	T3SS1 secreted effectors	Undetermined	2286_genes_BA072	SS
BA072	Secretion system	T3SS1 secreted effectors	vopQ	3712_genes_BA072	SS
BA072	Secretion system	T3SS1 secreted effectors	vopR	3710_genes_BA072	SS
BA072	Secretion system	T3SS1 secreted effectors	vopS	3708_genes_BA072	SS
BA072	Secretion system	T3SS1	sycN	4264_genes_BA072	SS
BA072	Secretion system	T3SS1	tyeA	4263_genes_BA072	SS
BA072	Secretion system	T3SS1	vcrD	4267_genes_BA072	SS
BA072	Secretion system	T3SS1	vcrG	4269_genes_BA072	SS
BA072	Secretion system	T3SS1	vcrH	4271_genes_BA072	SS
BA072	Secretion system	T3SS1	vcrR	4268_genes_BA072	SS
BA072	Secretion system	T3SS1	vcrV	4270_genes_BA072	SS
BA072	Secretion system	T3SS1	virF	3694_genes_BA072	SS
BA072	Secretion system	T3SS1	virG	3693_genes_BA072	SS
BA072	Secretion system	T3SS1	vopB	4272_genes_BA072	SS
BA072	Secretion system	T3SS1	vopD	4273_genes_BA072	SS
BA072	Secretion system	T3SS1	vopN	4262_genes_BA072	SS
BA072	Secretion system	T3SS1	vscA	3695_genes_BA072	SS
BA072	Secretion system	T3SS1	vscB	3696_genes_BA072	SS
BA072	Secretion system	T3SS1	vscC	3697_genes_BA072	SS
BA072	Secretion system	T3SS1	vscD	3698_genes_BA072	SS
BA072	Secretion system	T3SS1	vscF	3700_genes_BA072	SS
BA072	Secretion system	T3SS1	vscG	3701_genes_BA072	SS
BA072	Secretion system	T3SS1	vscH	3702_genes_BA072	SS
BA072	Secretion system	T3SS1	vscI	3703_genes_BA072	SS
BA072	Secretion system	T3SS1	vscJ	3704_genes_BA072	SS
BA072	Secretion system	T3SS1	vscK	3705_genes_BA072	SS
BA072	Secretion system	T3SS1	vscL	3706_genes_BA072	SS
BA072	Secretion system	T3SS1	vscN	4261_genes_BA072	SS
BA072	Secretion system	T3SS1	vscO	4260_genes_BA072	SS
BA072	Secretion system	T3SS1	vscP	4259_genes_BA072	SS
BA072	Secretion system	T3SS1	vscQ	4258_genes_BA072	SS
BA072	Secretion system	T3SS1	vscR	4257_genes_BA072	SS
BA072	Secretion system	T3SS1	vscS	4256_genes_BA072	SS
BA072	Secretion system	T3SS1	vscT	4255_genes_BA072	SS
BA072	Secretion system	T3SS1	vscU	4254_genes_BA072	SS
BA072	Secretion system	T3SS1	vscX	4265_genes_BA072	SS
BA072	Secretion system	T3SS1	vscY	4266_genes_BA072	SS
BA072	Secretion system	T3SS1	vxsC	3692_genes_BA072	SS
BA072	Secretion system	T3SS2 secreted effectors	vopA	3269_genes_BA072	SS
BA072	Secretion system	T3SS2 secreted effectors	vopC	3294_genes_BA072	SS
BA072	Secretion system	T3SS2 secreted effectors	vopL	3244_genes_BA072	SS
BA072	Secretion system	T3SS2 secreted effectors	vopT	3286_genes_BA072	SS
BA072	Secretion system	T3SS2	Undetermined	3283_genes_BA072	SS
BA072	Secretion system	T3SS2	Undetermined	3279_genes_BA072	SS
BA072	Secretion system	T3SS2	Undetermined	3273_genes_BA072	SS
BA072	Secretion system	T3SS2	Undetermined	3272_genes_BA072	SS
BA072	Secretion system	T3SS2	Undetermined	3266_genes_BA072	SS
BA072	Secretion system	T3SS2	Undetermined	3261_genes_BA072	SS
BA072	Secretion system	T3SS2	Undetermined	3252_genes_BA072	SS
BA072	Secretion system	T3SS2	Undetermined	3247_genes_BA072	SS
BA072	Secretion system	T3SS2	Undetermined	3233_genes_BA072	SS
BA072	Secretion system	T3SS2	vcrD2	3260_genes_BA072	SS
BA072	Secretion system	T3SS2	vscC2	3275_genes_BA072	SS
BA072	Secretion system	T3SS2	vscN2	3276_genes_BA072	SS
BA072	Secretion system	VAS effector proteins	vgrG-3	4581_genes_BA072	SS
BA072	Toxin	Thermolabile hemolysin	tlh	3531_genes_BA072	TX
BA072	Toxin	Thermostable direct hemolysin	tdh	3236_genes_BA072	TX
BA072	Toxin	Thermostable direct hemolysin	tdh	4192_genes_BA072	TX
BA095	Adherence	Mannose-sensitive hemagglutinin (MSHA type IV pilus)	mshA	3276_genes_BA095	AD
BA095	Adherence	Mannose-sensitive hemagglutinin (MSHA type IV pilus)	mshA	4813_genes_BA095	AD
BA095	Adherence	Mannose-sensitive hemagglutinin (MSHA type IV pilus)	mshB	3275_genes_BA095	AD
BA095	Adherence	Mannose-sensitive hemagglutinin (MSHA type IV pilus)	mshB	4814_genes_BA095	AD
BA095	Adherence	Mannose-sensitive hemagglutinin (MSHA type IV pilus)	mshC	3277_genes_BA095	AD
BA095	Adherence	Mannose-sensitive hemagglutinin (MSHA type IV pilus)	mshC	4812_genes_BA095	AD
BA095	Adherence	Mannose-sensitive hemagglutinin (MSHA type IV pilus)	mshD	3278_genes_BA095	AD
BA095	Adherence	Mannose-sensitive hemagglutinin (MSHA type IV pilus)	mshD	4811_genes_BA095	AD
BA095	Adherence	Mannose-sensitive hemagglutinin (MSHA type IV pilus)	mshE	3272_genes_BA095	AD
BA095	Adherence	Mannose-sensitive hemagglutinin (MSHA type IV pilus)	mshF	3274_genes_BA095	AD
BA095	Adherence	Mannose-sensitive hemagglutinin (MSHA type IV pilus)	mshG	3273_genes_BA095	AD
BA095	Adherence	Mannose-sensitive hemagglutinin (MSHA type IV pilus)	mshH	3265_genes_BA095	AD
BA095	Adherence	Mannose-sensitive hemagglutinin (MSHA type IV pilus)	mshI	3266_genes_BA095	AD
BA095	Adherence	Mannose-sensitive hemagglutinin (MSHA type IV pilus)	mshJ	3267_genes_BA095	AD
BA095	Adherence	Mannose-sensitive hemagglutinin (MSHA type IV pilus)	mshK	3268_genes_BA095	AD
BA095	Adherence	Mannose-sensitive hemagglutinin (MSHA type IV pilus)	mshL	3269_genes_BA095	AD
BA095	Adherence	Mannose-sensitive hemagglutinin (MSHA type IV pilus)	mshM	3270_genes_BA095	AD
BA095	Adherence	Mannose-sensitive hemagglutinin (MSHA type IV pilus)	mshN	3271_genes_BA095	AD
BA095	Adherence	Type IV pilus	pilA	1403_genes_BA095	AD
BA095	Adherence	Type IV pilus	pilB	1402_genes_BA095	AD
BA095	Adherence	Type IV pilus	pilC	1401_genes_BA095	AD
BA095	Adherence	Type IV pilus	pilD	1400_genes_BA095	AD
BA095	Antiphagocytosis	Capsular polysaccharide	cpsA	787_genes_BA095	AP
BA095	Antiphagocytosis	Capsular polysaccharide	cpsB	786_genes_BA095	AP
BA095	Antiphagocytosis	Capsular polysaccharide	cpsC	785_genes_BA095	AP
BA095	Antiphagocytosis	Capsular polysaccharide	cpsD	784_genes_BA095	AP
BA095	Antiphagocytosis	Capsular polysaccharide	cpsE	783_genes_BA095	AP
BA095	Antiphagocytosis	Capsular polysaccharide	cpsF	782_genes_BA095	AP
BA095	Antiphagocytosis	Capsular polysaccharide	cpsG	781_genes_BA095	AP
BA095	Antiphagocytosis	Capsular polysaccharide	cpsH	780_genes_BA095	AP
BA095	Antiphagocytosis	Capsular polysaccharide	cpsI	779_genes_BA095	AP
BA095	Antiphagocytosis	Capsular polysaccharide	cpsJ	778_genes_BA095	AP
BA095	Antiphagocytosis	Capsular polysaccharide	rmlA	4919_genes_BA095	AP
BA095	Antiphagocytosis	Capsular polysaccharide	wbfV/wcvB	3640_genes_BA095	AP
BA095	Antiphagocytosis	Capsular polysaccharide	wbfV/wcvB	4858_genes_BA095	AP
BA095	Antiphagocytosis	Capsular polysaccharide	wbjD/wecB	4759_genes_BA095	AP
BA095	Antiphagocytosis	Capsular polysaccharide	wecA	4760_genes_BA095	AP
BA095	Antiphagocytosis	Capsular polysaccharide	wecC	4758_genes_BA095	AP
BA095	Antiphagocytosis	Capsular polysaccharide	wza	4929_genes_BA095	AP
BA095	Antiphagocytosis	Capsular polysaccharide	wza	596_genes_BA095	AP
BA095	Antiphagocytosis	Capsular polysaccharide	wzb	4930_genes_BA095	AP
BA095	Antiphagocytosis	Capsular polysaccharide	wzc	4931_genes_BA095	AP
BA095	Antiphagocytosis	Capsular polysaccharide	wzc	594_genes_BA095	AP
BA095	Chemotaxis and motility	Flagella	cheA	1111_genes_BA095	CM
BA095	Chemotaxis and motility	Flagella	cheB	1110_genes_BA095	CM
BA095	Chemotaxis and motility	Flagella	cheR	1345_genes_BA095	CM
BA095	Chemotaxis and motility	Flagella	cheV	1344_genes_BA095	CM
BA095	Chemotaxis and motility	Flagella	cheW	1107_genes_BA095	CM
BA095	Chemotaxis and motility	Flagella	cheY	1113_genes_BA095	CM
BA095	Chemotaxis and motility	Flagella	cheZ	1112_genes_BA095	CM
BA095	Chemotaxis and motility	Flagella	filM	1124_genes_BA095	CM
BA095	Chemotaxis and motility	Flagella	flaA	1357_genes_BA095	CM
BA095	Chemotaxis and motility	Flagella	flaB	1141_genes_BA095	CM
BA095	Chemotaxis and motility	Flagella	flaD	1142_genes_BA095	CM
BA095	Chemotaxis and motility	Flagella	flaD	1358_genes_BA095	CM
BA095	Chemotaxis and motility	Flagella	flaE	3145_genes_BA095	CM
BA095	Chemotaxis and motility	Flagella	flaG	1140_genes_BA095	CM
BA095	Chemotaxis and motility	Flagella	flaI	1138_genes_BA095	CM
BA095	Chemotaxis and motility	Flagella	flgA	1343_genes_BA095	CM
BA095	Chemotaxis and motility	Flagella	flgB	1346_genes_BA095	CM
BA095	Chemotaxis and motility	Flagella	flgC	1347_genes_BA095	CM
BA095	Chemotaxis and motility	Flagella	flgD	1348_genes_BA095	CM
BA095	Chemotaxis and motility	Flagella	flgE	1349_genes_BA095	CM
BA095	Chemotaxis and motility	Flagella	flgF	1350_genes_BA095	CM
BA095	Chemotaxis and motility	Flagella	flgG	1351_genes_BA095	CM
BA095	Chemotaxis and motility	Flagella	flgH	1352_genes_BA095	CM
BA095	Chemotaxis and motility	Flagella	flgI	1353_genes_BA095	CM
BA095	Chemotaxis and motility	Flagella	flgJ	1354_genes_BA095	CM
BA095	Chemotaxis and motility	Flagella	flgK	1355_genes_BA095	CM
BA095	Chemotaxis and motility	Flagella	flgL	1356_genes_BA095	CM
BA095	Chemotaxis and motility	Flagella	flgM	1342_genes_BA095	CM
BA095	Chemotaxis and motility	Flagella	flgN	1341_genes_BA095	CM
BA095	Chemotaxis and motility	Flagella	flhA	1117_genes_BA095	CM
BA095	Chemotaxis and motility	Flagella	flhB	1118_genes_BA095	CM
BA095	Chemotaxis and motility	Flagella	flhF	1116_genes_BA095	CM
BA095	Chemotaxis and motility	Flagella	flhG	1115_genes_BA095	CM
BA095	Chemotaxis and motility	Flagella	fliA	1114_genes_BA095	CM
BA095	Chemotaxis and motility	Flagella	fliD	1139_genes_BA095	CM
BA095	Chemotaxis and motility	Flagella	fliE	1132_genes_BA095	CM
BA095	Chemotaxis and motility	Flagella	fliF	1131_genes_BA095	CM
BA095	Chemotaxis and motility	Flagella	fliG	1130_genes_BA095	CM
BA095	Chemotaxis and motility	Flagella	fliH	1129_genes_BA095	CM
BA095	Chemotaxis and motility	Flagella	fliI	1128_genes_BA095	CM
BA095	Chemotaxis and motility	Flagella	fliJ	1127_genes_BA095	CM
BA095	Chemotaxis and motility	Flagella	fliK	1126_genes_BA095	CM
BA095	Chemotaxis and motility	Flagella	fliL	1125_genes_BA095	CM
BA095	Chemotaxis and motility	Flagella	fliN	1123_genes_BA095	CM
BA095	Chemotaxis and motility	Flagella	fliO	1122_genes_BA095	CM
BA095	Chemotaxis and motility	Flagella	fliP	1121_genes_BA095	CM
BA095	Chemotaxis and motility	Flagella	fliQ	1120_genes_BA095	CM
BA095	Chemotaxis and motility	Flagella	fliR	1119_genes_BA095	CM
BA095	Chemotaxis and motility	Flagella	fliS	1137_genes_BA095	CM
BA095	Chemotaxis and motility	Flagella	flrA	1135_genes_BA095	CM
BA095	Chemotaxis and motility	Flagella	flrB	1134_genes_BA095	CM
BA095	Chemotaxis and motility	Flagella	flrC	1133_genes_BA095	CM
BA095	Chemotaxis and motility	Flagella	motA	1264_genes_BA095	CM
BA095	Chemotaxis and motility	Flagella	motB	1265_genes_BA095	CM
BA095	Chemotaxis and motility	Flagella	motX	2181_genes_BA095	CM
BA095	Chemotaxis and motility	Flagella	motY	1000_genes_BA095	CM
BA095	Iron uptake	Enterobactin receptors	irgA	4030_genes_BA095	IP
BA095	Iron uptake	Enterobactin receptors	vctA	279_genes_BA095	IP
BA095	Iron uptake	Heme receptors	hutA	71_genes_BA095	IP
BA095	Iron uptake	Heme receptors	hutR	5212_genes_BA095	IP
BA095	Iron uptake	Heme receptors	hutR	725_genes_BA095	IP
BA095	Iron uptake	Periplasmic binding protein-dependent ABC transport systems	vctC	283_genes_BA095	IP
BA095	Iron uptake	Periplasmic binding protein-dependent ABC transport systems	vctD	285_genes_BA095	IP
BA095	Iron uptake	Periplasmic binding protein-dependent ABC transport systems	vctG	284_genes_BA095	IP
BA095	Iron uptake	Periplasmic binding protein-dependent ABC transport systems	vctP	286_genes_BA095	IP
BA095	Quorum sensing	Autoinducer-2	luxS	1389_genes_BA095	QS
BA095	Quorum sensing	Cholerae autoinducer-1	cqsA	234_genes_BA095	QS
BA095	Secretion system	EPS type II secretion system	epsC	2498_genes_BA095	SS
BA095	Secretion system	EPS type II secretion system	epsE	2500_genes_BA095	SS
BA095	Secretion system	EPS type II secretion system	epsF	2501_genes_BA095	SS
BA095	Secretion system	EPS type II secretion system	epsG	2502_genes_BA095	SS
BA095	Secretion system	EPS type II secretion system	epsH	2503_genes_BA095	SS
BA095	Secretion system	EPS type II secretion system	epsI	2504_genes_BA095	SS
BA095	Secretion system	EPS type II secretion system	epsJ	2505_genes_BA095	SS
BA095	Secretion system	EPS type II secretion system	epsK	2506_genes_BA095	SS
BA095	Secretion system	EPS type II secretion system	epsL	2507_genes_BA095	SS
BA095	Secretion system	EPS type II secretion system	epsM	2508_genes_BA095	SS
BA095	Secretion system	EPS type II secretion system	epsN	2509_genes_BA095	SS
BA095	Secretion system	EPS type II secretion system	gspD	2499_genes_BA095	SS
BA095	Secretion system	T3SS1 secreted effectors	Undetermined	1592_genes_BA095	SS
BA095	Secretion system	T3SS1 secreted effectors	vopQ	3097_genes_BA095	SS
BA095	Secretion system	T3SS1 secreted effectors	vopQ	5224_genes_BA095	SS
BA095	Secretion system	T3SS1 secreted effectors	vopR	3095_genes_BA095	SS
BA095	Secretion system	T3SS1 secreted effectors	vopS	3093_genes_BA095	SS
BA095	Secretion system	T3SS1	sycN	3112_genes_BA095	SS
BA095	Secretion system	T3SS1	sycN	5137_genes_BA095	SS
BA095	Secretion system	T3SS1	tyeA	3111_genes_BA095	SS
BA095	Secretion system	T3SS1	vcrD	3115_genes_BA095	SS
BA095	Secretion system	T3SS1	vcrG	3117_genes_BA095	SS
BA095	Secretion system	T3SS1	vcrH	3119_genes_BA095	SS
BA095	Secretion system	T3SS1	vcrR	3116_genes_BA095	SS
BA095	Secretion system	T3SS1	vcrV	3118_genes_BA095	SS
BA095	Secretion system	T3SS1	virF	3079_genes_BA095	SS
BA095	Secretion system	T3SS1	virG	3078_genes_BA095	SS
BA095	Secretion system	T3SS1	vopB	3120_genes_BA095	SS
BA095	Secretion system	T3SS1	vopD	3121_genes_BA095	SS
BA095	Secretion system	T3SS1	vopN	3110_genes_BA095	SS
BA095	Secretion system	T3SS1	vscA	3080_genes_BA095	SS
BA095	Secretion system	T3SS1	vscB	3081_genes_BA095	SS
BA095	Secretion system	T3SS1	vscC	3082_genes_BA095	SS
BA095	Secretion system	T3SS1	vscD	3083_genes_BA095	SS
BA095	Secretion system	T3SS1	vscF	3085_genes_BA095	SS
BA095	Secretion system	T3SS1	vscG	3086_genes_BA095	SS
BA095	Secretion system	T3SS1	vscH	3087_genes_BA095	SS
BA095	Secretion system	T3SS1	vscI	3088_genes_BA095	SS
BA095	Secretion system	T3SS1	vscJ	3089_genes_BA095	SS
BA095	Secretion system	T3SS1	vscK	3090_genes_BA095	SS
BA095	Secretion system	T3SS1	vscL	3091_genes_BA095	SS
BA095	Secretion system	T3SS1	vscN	3109_genes_BA095	SS
BA095	Secretion system	T3SS1	vscO	3108_genes_BA095	SS
BA095	Secretion system	T3SS1	vscP	3107_genes_BA095	SS
BA095	Secretion system	T3SS1	vscQ	3106_genes_BA095	SS
BA095	Secretion system	T3SS1	vscR	3105_genes_BA095	SS
BA095	Secretion system	T3SS1	vscS	3104_genes_BA095	SS
BA095	Secretion system	T3SS1	vscT	3103_genes_BA095	SS
BA095	Secretion system	T3SS1	vscU	3102_genes_BA095	SS
BA095	Secretion system	T3SS1	vscX	3113_genes_BA095	SS
BA095	Secretion system	T3SS1	vscX	5138_genes_BA095	SS
BA095	Secretion system	T3SS1	vscY	3114_genes_BA095	SS
BA095	Secretion system	T3SS1	vscY	5139_genes_BA095	SS
BA095	Secretion system	T3SS1	vxsC	3077_genes_BA095	SS
BA095	Secretion system	T3SS2 secreted effectors	vopA	845_genes_BA095	SS
BA095	Secretion system	T3SS2 secreted effectors	vopC	870_genes_BA095	SS
BA095	Secretion system	T3SS2 secreted effectors	vopL	820_genes_BA095	SS
BA095	Secretion system	T3SS2 secreted effectors	vopT	862_genes_BA095	SS
BA095	Secretion system	T3SS2	Undetermined	859_genes_BA095	SS
BA095	Secretion system	T3SS2	Undetermined	855_genes_BA095	SS
BA095	Secretion system	T3SS2	Undetermined	849_genes_BA095	SS
BA095	Secretion system	T3SS2	Undetermined	848_genes_BA095	SS
BA095	Secretion system	T3SS2	Undetermined	842_genes_BA095	SS
BA095	Secretion system	T3SS2	Undetermined	837_genes_BA095	SS
BA095	Secretion system	T3SS2	Undetermined	828_genes_BA095	SS
BA095	Secretion system	T3SS2	Undetermined	823_genes_BA095	SS
BA095	Secretion system	T3SS2	Undetermined	809_genes_BA095	SS
BA095	Secretion system	T3SS2	vcrD2	836_genes_BA095	SS
BA095	Secretion system	T3SS2	vscC2	851_genes_BA095	SS
BA095	Secretion system	T3SS2	vscN2	852_genes_BA095	SS
BA095	Toxin	Thermolabile hemolysin	tlh	1998_genes_BA095	TX
BA095	Toxin	Thermostable direct hemolysin	tdh	4198_genes_BA095	TX
BA095	Toxin	Thermostable direct hemolysin	tdh	812_genes_BA095	TX
BA124	Adherence	Mannose-sensitive hemagglutinin (MSHA type IV pilus)	mshA	3426_genes_BA124	AD
BA124	Adherence	Mannose-sensitive hemagglutinin (MSHA type IV pilus)	mshA	4049_genes_BA124	AD
BA124	Adherence	Mannose-sensitive hemagglutinin (MSHA type IV pilus)	mshA	5328_genes_BA124	AD
BA124	Adherence	Mannose-sensitive hemagglutinin (MSHA type IV pilus)	mshA	5329_genes_BA124	AD
BA124	Adherence	Mannose-sensitive hemagglutinin (MSHA type IV pilus)	mshB	4050_genes_BA124	AD
BA124	Adherence	Mannose-sensitive hemagglutinin (MSHA type IV pilus)	mshC	4048_genes_BA124	AD
BA124	Adherence	Mannose-sensitive hemagglutinin (MSHA type IV pilus)	mshC	5330_genes_BA124	AD
BA124	Adherence	Mannose-sensitive hemagglutinin (MSHA type IV pilus)	mshD	4047_genes_BA124	AD
BA124	Adherence	Mannose-sensitive hemagglutinin (MSHA type IV pilus)	mshE	4053_genes_BA124	AD
BA124	Adherence	Mannose-sensitive hemagglutinin (MSHA type IV pilus)	mshF	4051_genes_BA124	AD
BA124	Adherence	Mannose-sensitive hemagglutinin (MSHA type IV pilus)	mshG	4052_genes_BA124	AD
BA124	Adherence	Mannose-sensitive hemagglutinin (MSHA type IV pilus)	mshH	4060_genes_BA124	AD
BA124	Adherence	Mannose-sensitive hemagglutinin (MSHA type IV pilus)	mshI	4059_genes_BA124	AD
BA124	Adherence	Mannose-sensitive hemagglutinin (MSHA type IV pilus)	mshJ	4058_genes_BA124	AD
BA124	Adherence	Mannose-sensitive hemagglutinin (MSHA type IV pilus)	mshK	4057_genes_BA124	AD
BA124	Adherence	Mannose-sensitive hemagglutinin (MSHA type IV pilus)	mshL	4056_genes_BA124	AD
BA124	Adherence	Mannose-sensitive hemagglutinin (MSHA type IV pilus)	mshM	4055_genes_BA124	AD
BA124	Adherence	Mannose-sensitive hemagglutinin (MSHA type IV pilus)	mshN	4054_genes_BA124	AD
BA124	Adherence	Type IV pilus	pilA	5073_genes_BA124	AD
BA124	Adherence	Type IV pilus	pilA	690_genes_BA124	AD
BA124	Adherence	Type IV pilus	pilB	689_genes_BA124	AD
BA124	Adherence	Type IV pilus	pilC	688_genes_BA124	AD
BA124	Adherence	Type IV pilus	pilD	687_genes_BA124	AD
BA124	Antiphagocytosis	Capsular polysaccharide	cpsA	3293_genes_BA124	AP
BA124	Antiphagocytosis	Capsular polysaccharide	cpsB	3292_genes_BA124	AP
BA124	Antiphagocytosis	Capsular polysaccharide	cpsC	3291_genes_BA124	AP
BA124	Antiphagocytosis	Capsular polysaccharide	cpsD	3290_genes_BA124	AP
BA124	Antiphagocytosis	Capsular polysaccharide	cpsE	3289_genes_BA124	AP
BA124	Antiphagocytosis	Capsular polysaccharide	cpsF	3288_genes_BA124	AP
BA124	Antiphagocytosis	Capsular polysaccharide	cpsG	3287_genes_BA124	AP
BA124	Antiphagocytosis	Capsular polysaccharide	cpsH	3286_genes_BA124	AP
BA124	Antiphagocytosis	Capsular polysaccharide	cpsI	3285_genes_BA124	AP
BA124	Antiphagocytosis	Capsular polysaccharide	cpsJ	3284_genes_BA124	AP
BA124	Antiphagocytosis	Capsular polysaccharide	rmlC	4696_genes_BA124	AP
BA124	Antiphagocytosis	Capsular polysaccharide	rmlD	4695_genes_BA124	AP
BA124	Antiphagocytosis	Capsular polysaccharide	wbfV/wcvB	1289_genes_BA124	AP
BA124	Antiphagocytosis	Capsular polysaccharide	wbfV/wcvB	5040_genes_BA124	AP
BA124	Antiphagocytosis	Capsular polysaccharide	wza	1554_genes_BA124	AP
BA124	Antiphagocytosis	Capsular polysaccharide	wzc	1556_genes_BA124	AP
BA124	Chemotaxis and motility	Flagella	cheA	976_genes_BA124	CM
BA124	Chemotaxis and motility	Flagella	cheB	977_genes_BA124	CM
BA124	Chemotaxis and motility	Flagella	cheR	487_genes_BA124	CM
BA124	Chemotaxis and motility	Flagella	cheV	488_genes_BA124	CM
BA124	Chemotaxis and motility	Flagella	cheW	980_genes_BA124	CM
BA124	Chemotaxis and motility	Flagella	cheY	974_genes_BA124	CM
BA124	Chemotaxis and motility	Flagella	cheZ	975_genes_BA124	CM
BA124	Chemotaxis and motility	Flagella	filM	963_genes_BA124	CM
BA124	Chemotaxis and motility	Flagella	flaA	475_genes_BA124	CM
BA124	Chemotaxis and motility	Flagella	flaB	946_genes_BA124	CM
BA124	Chemotaxis and motility	Flagella	flaD	474_genes_BA124	CM
BA124	Chemotaxis and motility	Flagella	flaD	945_genes_BA124	CM
BA124	Chemotaxis and motility	Flagella	flaE	944_genes_BA124	CM
BA124	Chemotaxis and motility	Flagella	flaG	947_genes_BA124	CM
BA124	Chemotaxis and motility	Flagella	flaI	949_genes_BA124	CM
BA124	Chemotaxis and motility	Flagella	flgA	489_genes_BA124	CM
BA124	Chemotaxis and motility	Flagella	flgB	486_genes_BA124	CM
BA124	Chemotaxis and motility	Flagella	flgC	485_genes_BA124	CM
BA124	Chemotaxis and motility	Flagella	flgD	484_genes_BA124	CM
BA124	Chemotaxis and motility	Flagella	flgE	483_genes_BA124	CM
BA124	Chemotaxis and motility	Flagella	flgF	482_genes_BA124	CM
BA124	Chemotaxis and motility	Flagella	flgG	481_genes_BA124	CM
BA124	Chemotaxis and motility	Flagella	flgH	480_genes_BA124	CM
BA124	Chemotaxis and motility	Flagella	flgI	479_genes_BA124	CM
BA124	Chemotaxis and motility	Flagella	flgJ	478_genes_BA124	CM
BA124	Chemotaxis and motility	Flagella	flgK	477_genes_BA124	CM
BA124	Chemotaxis and motility	Flagella	flgL	476_genes_BA124	CM
BA124	Chemotaxis and motility	Flagella	flgM	490_genes_BA124	CM
BA124	Chemotaxis and motility	Flagella	flgN	491_genes_BA124	CM
BA124	Chemotaxis and motility	Flagella	flhA	970_genes_BA124	CM
BA124	Chemotaxis and motility	Flagella	flhB	969_genes_BA124	CM
BA124	Chemotaxis and motility	Flagella	flhF	971_genes_BA124	CM
BA124	Chemotaxis and motility	Flagella	flhG	972_genes_BA124	CM
BA124	Chemotaxis and motility	Flagella	fliA	973_genes_BA124	CM
BA124	Chemotaxis and motility	Flagella	fliD	948_genes_BA124	CM
BA124	Chemotaxis and motility	Flagella	fliE	955_genes_BA124	CM
BA124	Chemotaxis and motility	Flagella	fliF	956_genes_BA124	CM
BA124	Chemotaxis and motility	Flagella	fliG	957_genes_BA124	CM
BA124	Chemotaxis and motility	Flagella	fliH	958_genes_BA124	CM
BA124	Chemotaxis and motility	Flagella	fliI	959_genes_BA124	CM
BA124	Chemotaxis and motility	Flagella	fliJ	960_genes_BA124	CM
BA124	Chemotaxis and motility	Flagella	fliK	961_genes_BA124	CM
BA124	Chemotaxis and motility	Flagella	fliL	962_genes_BA124	CM
BA124	Chemotaxis and motility	Flagella	fliN	964_genes_BA124	CM
BA124	Chemotaxis and motility	Flagella	fliO	965_genes_BA124	CM
BA124	Chemotaxis and motility	Flagella	fliP	966_genes_BA124	CM
BA124	Chemotaxis and motility	Flagella	fliQ	967_genes_BA124	CM
BA124	Chemotaxis and motility	Flagella	fliR	968_genes_BA124	CM
BA124	Chemotaxis and motility	Flagella	fliS	950_genes_BA124	CM
BA124	Chemotaxis and motility	Flagella	flrA	952_genes_BA124	CM
BA124	Chemotaxis and motility	Flagella	flrB	953_genes_BA124	CM
BA124	Chemotaxis and motility	Flagella	flrC	954_genes_BA124	CM
BA124	Chemotaxis and motility	Flagella	motA	567_genes_BA124	CM
BA124	Chemotaxis and motility	Flagella	motB	566_genes_BA124	CM
BA124	Chemotaxis and motility	Flagella	motX	2692_genes_BA124	CM
BA124	Chemotaxis and motility	Flagella	motY	1087_genes_BA124	CM
BA124	Iron uptake	Enterobactin receptors	irgA	614_genes_BA124	IP
BA124	Iron uptake	Enterobactin receptors	vctA	4507_genes_BA124	IP
BA124	Iron uptake	Heme receptors	hutA	2992_genes_BA124	IP
BA124	Iron uptake	Heme receptors	hutR	1423_genes_BA124	IP
BA124	Iron uptake	Periplasmic binding protein-dependent ABC transport systems	vctC	4510_genes_BA124	IP
BA124	Iron uptake	Periplasmic binding protein-dependent ABC transport systems	vctD	4512_genes_BA124	IP
BA124	Iron uptake	Periplasmic binding protein-dependent ABC transport systems	vctG	4511_genes_BA124	IP
BA124	Iron uptake	Periplasmic binding protein-dependent ABC transport systems	vctP	4513_genes_BA124	IP
BA124	Quorum sensing	Autoinducer-2	luxS	676_genes_BA124	QS
BA124	Quorum sensing	Cholerae autoinducer-1	cqsA	3460_genes_BA124	QS
BA124	Secretion system	EPS type II secretion system	epsC	1187_genes_BA124	SS
BA124	Secretion system	EPS type II secretion system	epsE	1189_genes_BA124	SS
BA124	Secretion system	EPS type II secretion system	epsF	1190_genes_BA124	SS
BA124	Secretion system	EPS type II secretion system	epsG	1191_genes_BA124	SS
BA124	Secretion system	EPS type II secretion system	epsH	1192_genes_BA124	SS
BA124	Secretion system	EPS type II secretion system	epsI	1193_genes_BA124	SS
BA124	Secretion system	EPS type II secretion system	epsJ	1194_genes_BA124	SS
BA124	Secretion system	EPS type II secretion system	epsK	1195_genes_BA124	SS
BA124	Secretion system	EPS type II secretion system	epsL	1196_genes_BA124	SS
BA124	Secretion system	EPS type II secretion system	epsM	1197_genes_BA124	SS
BA124	Secretion system	EPS type II secretion system	epsN	1198_genes_BA124	SS
BA124	Secretion system	EPS type II secretion system	gspD	1188_genes_BA124	SS
BA124	Secretion system	T3SS1 secreted effectors	Undetermined	3614_genes_BA124	SS
BA124	Secretion system	T3SS1 secreted effectors	vopQ	3192_genes_BA124	SS
BA124	Secretion system	T3SS1 secreted effectors	vopQ	5341_genes_BA124	SS
BA124	Secretion system	T3SS1 secreted effectors	vopR	3190_genes_BA124	SS
BA124	Secretion system	T3SS1 secreted effectors	vopS	3188_genes_BA124	SS
BA124	Secretion system	T3SS1	sycN	3207_genes_BA124	SS
BA124	Secretion system	T3SS1	tyeA	3206_genes_BA124	SS
BA124	Secretion system	T3SS1	vcrD	3210_genes_BA124	SS
BA124	Secretion system	T3SS1	vcrG	3212_genes_BA124	SS
BA124	Secretion system	T3SS1	vcrH	3214_genes_BA124	SS
BA124	Secretion system	T3SS1	vcrR	3211_genes_BA124	SS
BA124	Secretion system	T3SS1	vcrV	3213_genes_BA124	SS
BA124	Secretion system	T3SS1	virF	3174_genes_BA124	SS
BA124	Secretion system	T3SS1	virG	3173_genes_BA124	SS
BA124	Secretion system	T3SS1	vopB	3215_genes_BA124	SS
BA124	Secretion system	T3SS1	vopD	3216_genes_BA124	SS
BA124	Secretion system	T3SS1	vopN	3205_genes_BA124	SS
BA124	Secretion system	T3SS1	vscA	3175_genes_BA124	SS
BA124	Secretion system	T3SS1	vscB	3176_genes_BA124	SS
BA124	Secretion system	T3SS1	vscB	5271_genes_BA124	SS
BA124	Secretion system	T3SS1	vscC	3177_genes_BA124	SS
BA124	Secretion system	T3SS1	vscC	5272_genes_BA124	SS
BA124	Secretion system	T3SS1	vscD	3178_genes_BA124	SS
BA124	Secretion system	T3SS1	vscF	3180_genes_BA124	SS
BA124	Secretion system	T3SS1	vscG	3181_genes_BA124	SS
BA124	Secretion system	T3SS1	vscH	3182_genes_BA124	SS
BA124	Secretion system	T3SS1	vscI	3183_genes_BA124	SS
BA124	Secretion system	T3SS1	vscJ	3184_genes_BA124	SS
BA124	Secretion system	T3SS1	vscK	3185_genes_BA124	SS
BA124	Secretion system	T3SS1	vscL	3186_genes_BA124	SS
BA124	Secretion system	T3SS1	vscN	3204_genes_BA124	SS
BA124	Secretion system	T3SS1	vscO	3203_genes_BA124	SS
BA124	Secretion system	T3SS1	vscP	3202_genes_BA124	SS
BA124	Secretion system	T3SS1	vscP	5203_genes_BA124	SS
BA124	Secretion system	T3SS1	vscQ	3201_genes_BA124	SS
BA124	Secretion system	T3SS1	vscR	3200_genes_BA124	SS
BA124	Secretion system	T3SS1	vscS	3199_genes_BA124	SS
BA124	Secretion system	T3SS1	vscT	3198_genes_BA124	SS
BA124	Secretion system	T3SS1	vscU	3197_genes_BA124	SS
BA124	Secretion system	T3SS1	vscX	3208_genes_BA124	SS
BA124	Secretion system	T3SS1	vscY	3209_genes_BA124	SS
BA124	Secretion system	T3SS1	vxsC	3172_genes_BA124	SS
BA124	Secretion system	T3SS2 secreted effectors	vopA	3351_genes_BA124	SS
BA124	Secretion system	T3SS2 secreted effectors	vopC	3376_genes_BA124	SS
BA124	Secretion system	T3SS2 secreted effectors	vopL	3326_genes_BA124	SS
BA124	Secretion system	T3SS2 secreted effectors	vopT	3368_genes_BA124	SS
BA124	Secretion system	T3SS2	Undetermined	3365_genes_BA124	SS
BA124	Secretion system	T3SS2	Undetermined	3361_genes_BA124	SS
BA124	Secretion system	T3SS2	Undetermined	3355_genes_BA124	SS
BA124	Secretion system	T3SS2	Undetermined	3354_genes_BA124	SS
BA124	Secretion system	T3SS2	Undetermined	3348_genes_BA124	SS
BA124	Secretion system	T3SS2	Undetermined	3343_genes_BA124	SS
BA124	Secretion system	T3SS2	Undetermined	3334_genes_BA124	SS
BA124	Secretion system	T3SS2	Undetermined	3329_genes_BA124	SS
BA124	Secretion system	T3SS2	Undetermined	3315_genes_BA124	SS
BA124	Secretion system	T3SS2	vcrD2	3342_genes_BA124	SS
BA124	Secretion system	T3SS2	vscC2	3357_genes_BA124	SS
BA124	Secretion system	T3SS2	vscN2	3358_genes_BA124	SS
BA124	Toxin	Thermolabile hemolysin	tlh	2848_genes_BA124	TX
BA124	Toxin	Thermostable direct hemolysin	tdh	3318_genes_BA124	TX
BA124	Toxin	Thermostable direct hemolysin	tdh	4266_genes_BA124	TX
BA124	Others	O-antigen(Yersinia)	cpsB	4924_genes_BA124	OT
BA124	Others	O-antigen(Yersinia)	wcaG	5053_genes_BA124	OT
BA110	Adherence	Mannose-sensitive hemagglutinin (MSHA type IV pilus)	mshA	3826_genes_BA110	AD
BA110	Adherence	Mannose-sensitive hemagglutinin (MSHA type IV pilus)	mshA	3827_genes_BA110	AD
BA110	Adherence	Mannose-sensitive hemagglutinin (MSHA type IV pilus)	mshA	470_genes_BA110	AD
BA110	Adherence	Mannose-sensitive hemagglutinin (MSHA type IV pilus)	mshC	3828_genes_BA110	AD
BA110	Adherence	Mannose-sensitive hemagglutinin (MSHA type IV pilus)	mshD	3829_genes_BA110	AD
BA110	Adherence	Mannose-sensitive hemagglutinin (MSHA type IV pilus)	mshE	3823_genes_BA110	AD
BA110	Adherence	Mannose-sensitive hemagglutinin (MSHA type IV pilus)	mshF	3825_genes_BA110	AD
BA110	Adherence	Mannose-sensitive hemagglutinin (MSHA type IV pilus)	mshG	3824_genes_BA110	AD
BA110	Adherence	Mannose-sensitive hemagglutinin (MSHA type IV pilus)	mshH	3816_genes_BA110	AD
BA110	Adherence	Mannose-sensitive hemagglutinin (MSHA type IV pilus)	mshI	3817_genes_BA110	AD
BA110	Adherence	Mannose-sensitive hemagglutinin (MSHA type IV pilus)	mshJ	3818_genes_BA110	AD
BA110	Adherence	Mannose-sensitive hemagglutinin (MSHA type IV pilus)	mshK	3819_genes_BA110	AD
BA110	Adherence	Mannose-sensitive hemagglutinin (MSHA type IV pilus)	mshL	3820_genes_BA110	AD
BA110	Adherence	Mannose-sensitive hemagglutinin (MSHA type IV pilus)	mshM	3821_genes_BA110	AD
BA110	Adherence	Mannose-sensitive hemagglutinin (MSHA type IV pilus)	mshN	3822_genes_BA110	AD
BA110	Adherence	Type IV pilus	pilB	1889_genes_BA110	AD
BA110	Adherence	Type IV pilus	pilC	1888_genes_BA110	AD
BA110	Adherence	Type IV pilus	pilD	1887_genes_BA110	AD
BA110	Antiphagocytosis	Capsular polysaccharide	cpsA	1560_genes_BA110	AP
BA110	Antiphagocytosis	Capsular polysaccharide	cpsB	1561_genes_BA110	AP
BA110	Antiphagocytosis	Capsular polysaccharide	cpsC	1562_genes_BA110	AP
BA110	Antiphagocytosis	Capsular polysaccharide	cpsD	1563_genes_BA110	AP
BA110	Antiphagocytosis	Capsular polysaccharide	cpsE	1564_genes_BA110	AP
BA110	Antiphagocytosis	Capsular polysaccharide	cpsF	1565_genes_BA110	AP
BA110	Antiphagocytosis	Capsular polysaccharide	cpsG	1566_genes_BA110	AP
BA110	Antiphagocytosis	Capsular polysaccharide	cpsH	1567_genes_BA110	AP
BA110	Antiphagocytosis	Capsular polysaccharide	cpsI	1568_genes_BA110	AP
BA110	Antiphagocytosis	Capsular polysaccharide	cpsJ	1569_genes_BA110	AP
BA110	Antiphagocytosis	Capsular polysaccharide	wbfV/wcvB	5071_genes_BA110	AP
BA110	Antiphagocytosis	Capsular polysaccharide	wbfV/wcvB	852_genes_BA110	AP
BA110	Antiphagocytosis	Capsular polysaccharide	wza	1751_genes_BA110	AP
BA110	Antiphagocytosis	Capsular polysaccharide	wzc	1753_genes_BA110	AP
BA110	Chemotaxis and motility	Flagella	cheA	3429_genes_BA110	CM
BA110	Chemotaxis and motility	Flagella	cheB	3430_genes_BA110	CM
BA110	Chemotaxis and motility	Flagella	cheR	2387_genes_BA110	CM
BA110	Chemotaxis and motility	Flagella	cheV	2388_genes_BA110	CM
BA110	Chemotaxis and motility	Flagella	cheW	3433_genes_BA110	CM
BA110	Chemotaxis and motility	Flagella	cheY	3427_genes_BA110	CM
BA110	Chemotaxis and motility	Flagella	cheZ	3428_genes_BA110	CM
BA110	Chemotaxis and motility	Flagella	filM	3416_genes_BA110	CM
BA110	Chemotaxis and motility	Flagella	flaA	2375_genes_BA110	CM
BA110	Chemotaxis and motility	Flagella	flaB	3399_genes_BA110	CM
BA110	Chemotaxis and motility	Flagella	flaD	5470_genes_BA110	CM
BA110	Chemotaxis and motility	Flagella	flaE	2143_genes_BA110	CM
BA110	Chemotaxis and motility	Flagella	flaE	5444_genes_BA110	CM
BA110	Chemotaxis and motility	Flagella	flaG	3400_genes_BA110	CM
BA110	Chemotaxis and motility	Flagella	flaI	3402_genes_BA110	CM
BA110	Chemotaxis and motility	Flagella	flgA	2389_genes_BA110	CM
BA110	Chemotaxis and motility	Flagella	flgB	2386_genes_BA110	CM
BA110	Chemotaxis and motility	Flagella	flgC	2385_genes_BA110	CM
BA110	Chemotaxis and motility	Flagella	flgD	2384_genes_BA110	CM
BA110	Chemotaxis and motility	Flagella	flgE	2383_genes_BA110	CM
BA110	Chemotaxis and motility	Flagella	flgF	2382_genes_BA110	CM
BA110	Chemotaxis and motility	Flagella	flgG	2381_genes_BA110	CM
BA110	Chemotaxis and motility	Flagella	flgH	2380_genes_BA110	CM
BA110	Chemotaxis and motility	Flagella	flgI	2379_genes_BA110	CM
BA110	Chemotaxis and motility	Flagella	flgJ	2378_genes_BA110	CM
BA110	Chemotaxis and motility	Flagella	flgK	2377_genes_BA110	CM
BA110	Chemotaxis and motility	Flagella	flgL	2376_genes_BA110	CM
BA110	Chemotaxis and motility	Flagella	flgM	2390_genes_BA110	CM
BA110	Chemotaxis and motility	Flagella	flgN	2391_genes_BA110	CM
BA110	Chemotaxis and motility	Flagella	flhA	3423_genes_BA110	CM
BA110	Chemotaxis and motility	Flagella	flhB	3422_genes_BA110	CM
BA110	Chemotaxis and motility	Flagella	flhF	3424_genes_BA110	CM
BA110	Chemotaxis and motility	Flagella	flhG	3425_genes_BA110	CM
BA110	Chemotaxis and motility	Flagella	fliA	3426_genes_BA110	CM
BA110	Chemotaxis and motility	Flagella	fliD	3401_genes_BA110	CM
BA110	Chemotaxis and motility	Flagella	fliE	3408_genes_BA110	CM
BA110	Chemotaxis and motility	Flagella	fliF	3409_genes_BA110	CM
BA110	Chemotaxis and motility	Flagella	fliG	3410_genes_BA110	CM
BA110	Chemotaxis and motility	Flagella	fliH	3411_genes_BA110	CM
BA110	Chemotaxis and motility	Flagella	fliI	3412_genes_BA110	CM
BA110	Chemotaxis and motility	Flagella	fliJ	3413_genes_BA110	CM
BA110	Chemotaxis and motility	Flagella	fliK	3414_genes_BA110	CM
BA110	Chemotaxis and motility	Flagella	fliL	3415_genes_BA110	CM
BA110	Chemotaxis and motility	Flagella	fliN	3417_genes_BA110	CM
BA110	Chemotaxis and motility	Flagella	fliO	3418_genes_BA110	CM
BA110	Chemotaxis and motility	Flagella	fliP	3419_genes_BA110	CM
BA110	Chemotaxis and motility	Flagella	fliQ	3420_genes_BA110	CM
BA110	Chemotaxis and motility	Flagella	fliR	3421_genes_BA110	CM
BA110	Chemotaxis and motility	Flagella	fliS	3403_genes_BA110	CM
BA110	Chemotaxis and motility	Flagella	flrA	3405_genes_BA110	CM
BA110	Chemotaxis and motility	Flagella	flrB	3406_genes_BA110	CM
BA110	Chemotaxis and motility	Flagella	flrC	3407_genes_BA110	CM
BA110	Chemotaxis and motility	Flagella	motA	2469_genes_BA110	CM
BA110	Chemotaxis and motility	Flagella	motB	2468_genes_BA110	CM
BA110	Chemotaxis and motility	Flagella	motX	3758_genes_BA110	CM
BA110	Chemotaxis and motility	Flagella	motY	3541_genes_BA110	CM
BA110	Iron uptake	Enterobactin receptors	irgA	1815_genes_BA110	IP
BA110	Iron uptake	Enterobactin receptors	vctA	2612_genes_BA110	IP
BA110	Iron uptake	Heme receptors	hutA	341_genes_BA110	IP
BA110	Iron uptake	Heme receptors	hutR	1622_genes_BA110	IP
BA110	Iron uptake	Periplasmic binding protein-dependent ABC transport systems	vctC	2615_genes_BA110	IP
BA110	Iron uptake	Periplasmic binding protein-dependent ABC transport systems	vctD	2617_genes_BA110	IP
BA110	Iron uptake	Periplasmic binding protein-dependent ABC transport systems	vctG	2616_genes_BA110	IP
BA110	Iron uptake	Periplasmic binding protein-dependent ABC transport systems	vctP	2618_genes_BA110	IP
BA110	Quorum sensing	Autoinducer-2	luxS	1876_genes_BA110	QS
BA110	Quorum sensing	Cholerae autoinducer-1	cqsA	504_genes_BA110	QS
BA110	Secretion system	EPS type II secretion system	epsC	954_genes_BA110	SS
BA110	Secretion system	EPS type II secretion system	epsE	952_genes_BA110	SS
BA110	Secretion system	EPS type II secretion system	epsF	951_genes_BA110	SS
BA110	Secretion system	EPS type II secretion system	epsG	950_genes_BA110	SS
BA110	Secretion system	EPS type II secretion system	epsH	949_genes_BA110	SS
BA110	Secretion system	EPS type II secretion system	epsI	948_genes_BA110	SS
BA110	Secretion system	EPS type II secretion system	epsJ	947_genes_BA110	SS
BA110	Secretion system	EPS type II secretion system	epsK	946_genes_BA110	SS
BA110	Secretion system	EPS type II secretion system	epsL	945_genes_BA110	SS
BA110	Secretion system	EPS type II secretion system	epsM	944_genes_BA110	SS
BA110	Secretion system	EPS type II secretion system	epsN	943_genes_BA110	SS
BA110	Secretion system	EPS type II secretion system	gspD	953_genes_BA110	SS
BA110	Secretion system	T3SS1 secreted effectors	Undetermined	2817_genes_BA110	SS
BA110	Secretion system	T3SS1 secreted effectors	vopQ	4130_genes_BA110	SS
BA110	Secretion system	T3SS1 secreted effectors	vopQ	5087_genes_BA110	SS
BA110	Secretion system	T3SS1 secreted effectors	vopR	4132_genes_BA110	SS
BA110	Secretion system	T3SS1 secreted effectors	vopS	4134_genes_BA110	SS
BA110	Secretion system	T3SS1	sycN	4115_genes_BA110	SS
BA110	Secretion system	T3SS1	tyeA	4116_genes_BA110	SS
BA110	Secretion system	T3SS1	vcrD	4112_genes_BA110	SS
BA110	Secretion system	T3SS1	vcrG	4110_genes_BA110	SS
BA110	Secretion system	T3SS1	vcrH	4108_genes_BA110	SS
BA110	Secretion system	T3SS1	vcrR	4111_genes_BA110	SS
BA110	Secretion system	T3SS1	vcrV	4109_genes_BA110	SS
BA110	Secretion system	T3SS1	virF	4148_genes_BA110	SS
BA110	Secretion system	T3SS1	virG	4149_genes_BA110	SS
BA110	Secretion system	T3SS1	vopB	4107_genes_BA110	SS
BA110	Secretion system	T3SS1	vopD	4106_genes_BA110	SS
BA110	Secretion system	T3SS1	vopN	4117_genes_BA110	SS
BA110	Secretion system	T3SS1	vscA	4147_genes_BA110	SS
BA110	Secretion system	T3SS1	vscB	4146_genes_BA110	SS
BA110	Secretion system	T3SS1	vscC	4145_genes_BA110	SS
BA110	Secretion system	T3SS1	vscD	4144_genes_BA110	SS
BA110	Secretion system	T3SS1	vscF	4142_genes_BA110	SS
BA110	Secretion system	T3SS1	vscG	4141_genes_BA110	SS
BA110	Secretion system	T3SS1	vscH	4140_genes_BA110	SS
BA110	Secretion system	T3SS1	vscI	4139_genes_BA110	SS
BA110	Secretion system	T3SS1	vscJ	4138_genes_BA110	SS
BA110	Secretion system	T3SS1	vscK	4137_genes_BA110	SS
BA110	Secretion system	T3SS1	vscL	4136_genes_BA110	SS
BA110	Secretion system	T3SS1	vscN	4118_genes_BA110	SS
BA110	Secretion system	T3SS1	vscO	4119_genes_BA110	SS
BA110	Secretion system	T3SS1	vscP	4120_genes_BA110	SS
BA110	Secretion system	T3SS1	vscQ	4121_genes_BA110	SS
BA110	Secretion system	T3SS1	vscR	4122_genes_BA110	SS
BA110	Secretion system	T3SS1	vscS	4123_genes_BA110	SS
BA110	Secretion system	T3SS1	vscT	4124_genes_BA110	SS
BA110	Secretion system	T3SS1	vscU	4125_genes_BA110	SS
BA110	Secretion system	T3SS1	vscX	4114_genes_BA110	SS
BA110	Secretion system	T3SS1	vscY	4113_genes_BA110	SS
BA110	Secretion system	T3SS1	vxsC	4150_genes_BA110	SS
BA110	Secretion system	T3SS2 secreted effectors	vopA	1504_genes_BA110	SS
BA110	Secretion system	T3SS2 secreted effectors	vopC	1479_genes_BA110	SS
BA110	Secretion system	T3SS2 secreted effectors	vopL	1529_genes_BA110	SS
BA110	Secretion system	T3SS2 secreted effectors	vopT	1487_genes_BA110	SS
BA110	Secretion system	T3SS2	Undetermined	1490_genes_BA110	SS
BA110	Secretion system	T3SS2	Undetermined	1494_genes_BA110	SS
BA110	Secretion system	T3SS2	Undetermined	1500_genes_BA110	SS
BA110	Secretion system	T3SS2	Undetermined	1501_genes_BA110	SS
BA110	Secretion system	T3SS2	Undetermined	1507_genes_BA110	SS
BA110	Secretion system	T3SS2	Undetermined	1512_genes_BA110	SS
BA110	Secretion system	T3SS2	Undetermined	1521_genes_BA110	SS
BA110	Secretion system	T3SS2	Undetermined	1526_genes_BA110	SS
BA110	Secretion system	T3SS2	Undetermined	1539_genes_BA110	SS
BA110	Secretion system	T3SS2	vcrD2	1513_genes_BA110	SS
BA110	Secretion system	T3SS2	vscC2	1498_genes_BA110	SS
BA110	Secretion system	T3SS2	vscN2	1497_genes_BA110	SS
BA110	Toxin	Thermolabile hemolysin	tlh	3164_genes_BA110	TX
BA110	Toxin	Thermostable direct hemolysin	tdh	1537_genes_BA110	TX
BA110	Toxin	Thermostable direct hemolysin	tdh	4544_genes_BA110	TX
BA37P5	Adherence	Mannose-sensitive hemagglutinin (MSHA type IV pilus)	mshA	1784_genes_BA37P5	AD
BA37P5	Adherence	Mannose-sensitive hemagglutinin (MSHA type IV pilus)	mshA	3965_genes_BA37P5	AD
BA37P5	Adherence	Mannose-sensitive hemagglutinin (MSHA type IV pilus)	mshA	3966_genes_BA37P5	AD
BA37P5	Adherence	Mannose-sensitive hemagglutinin (MSHA type IV pilus)	mshC	3967_genes_BA37P5	AD
BA37P5	Adherence	Mannose-sensitive hemagglutinin (MSHA type IV pilus)	mshD	3968_genes_BA37P5	AD
BA37P5	Adherence	Mannose-sensitive hemagglutinin (MSHA type IV pilus)	mshE	3962_genes_BA37P5	AD
BA37P5	Adherence	Mannose-sensitive hemagglutinin (MSHA type IV pilus)	mshF	3964_genes_BA37P5	AD
BA37P5	Adherence	Mannose-sensitive hemagglutinin (MSHA type IV pilus)	mshG	3963_genes_BA37P5	AD
BA37P5	Adherence	Mannose-sensitive hemagglutinin (MSHA type IV pilus)	mshH	3955_genes_BA37P5	AD
BA37P5	Adherence	Mannose-sensitive hemagglutinin (MSHA type IV pilus)	mshI	3956_genes_BA37P5	AD
BA37P5	Adherence	Mannose-sensitive hemagglutinin (MSHA type IV pilus)	mshJ	3957_genes_BA37P5	AD
BA37P5	Adherence	Mannose-sensitive hemagglutinin (MSHA type IV pilus)	mshK	3958_genes_BA37P5	AD
BA37P5	Adherence	Mannose-sensitive hemagglutinin (MSHA type IV pilus)	mshL	3959_genes_BA37P5	AD
BA37P5	Adherence	Mannose-sensitive hemagglutinin (MSHA type IV pilus)	mshM	3960_genes_BA37P5	AD
BA37P5	Adherence	Mannose-sensitive hemagglutinin (MSHA type IV pilus)	mshN	3961_genes_BA37P5	AD
BA37P5	Adherence	Type IV pilus	pilB	102_genes_BA37P5	AD
BA37P5	Adherence	Type IV pilus	pilC	101_genes_BA37P5	AD
BA37P5	Adherence	Type IV pilus	pilD	100_genes_BA37P5	AD
BA37P5	Antiphagocytosis	Capsular polysaccharide	cpsA	1303_genes_BA37P5	AP
BA37P5	Antiphagocytosis	Capsular polysaccharide	cpsB	1304_genes_BA37P5	AP
BA37P5	Antiphagocytosis	Capsular polysaccharide	cpsC	1305_genes_BA37P5	AP
BA37P5	Antiphagocytosis	Capsular polysaccharide	cpsD	1306_genes_BA37P5	AP
BA37P5	Antiphagocytosis	Capsular polysaccharide	cpsE	1307_genes_BA37P5	AP
BA37P5	Antiphagocytosis	Capsular polysaccharide	cpsF	1308_genes_BA37P5	AP
BA37P5	Antiphagocytosis	Capsular polysaccharide	cpsG	1309_genes_BA37P5	AP
BA37P5	Antiphagocytosis	Capsular polysaccharide	cpsH	1310_genes_BA37P5	AP
BA37P5	Antiphagocytosis	Capsular polysaccharide	cpsI	1311_genes_BA37P5	AP
BA37P5	Antiphagocytosis	Capsular polysaccharide	cpsJ	1312_genes_BA37P5	AP
BA37P5	Antiphagocytosis	Capsular polysaccharide	wbfV/wcvB	2792_genes_BA37P5	AP
BA37P5	Antiphagocytosis	Capsular polysaccharide	wbfV/wcvB	5079_genes_BA37P5	AP
BA37P5	Antiphagocytosis	Capsular polysaccharide	wza	1494_genes_BA37P5	AP
BA37P5	Antiphagocytosis	Capsular polysaccharide	wzc	1496_genes_BA37P5	AP
BA37P5	Chemotaxis and motility	Flagella	cheA	388_genes_BA37P5	CM
BA37P5	Chemotaxis and motility	Flagella	cheB	389_genes_BA37P5	CM
BA37P5	Chemotaxis and motility	Flagella	cheR	3921_genes_BA37P5	CM
BA37P5	Chemotaxis and motility	Flagella	cheV	3920_genes_BA37P5	CM
BA37P5	Chemotaxis and motility	Flagella	cheW	392_genes_BA37P5	CM
BA37P5	Chemotaxis and motility	Flagella	cheY	386_genes_BA37P5	CM
BA37P5	Chemotaxis and motility	Flagella	cheZ	387_genes_BA37P5	CM
BA37P5	Chemotaxis and motility	Flagella	filM	375_genes_BA37P5	CM
BA37P5	Chemotaxis and motility	Flagella	flaA	3933_genes_BA37P5	CM
BA37P5	Chemotaxis and motility	Flagella	flaB	358_genes_BA37P5	CM
BA37P5	Chemotaxis and motility	Flagella	flaD	357_genes_BA37P5	CM
BA37P5	Chemotaxis and motility	Flagella	flaE	356_genes_BA37P5	CM
BA37P5	Chemotaxis and motility	Flagella	flaE	5450_genes_BA37P5	CM
BA37P5	Chemotaxis and motility	Flagella	flaG	359_genes_BA37P5	CM
BA37P5	Chemotaxis and motility	Flagella	flaI	361_genes_BA37P5	CM
BA37P5	Chemotaxis and motility	Flagella	flgA	3919_genes_BA37P5	CM
BA37P5	Chemotaxis and motility	Flagella	flgB	3922_genes_BA37P5	CM
BA37P5	Chemotaxis and motility	Flagella	flgC	3923_genes_BA37P5	CM
BA37P5	Chemotaxis and motility	Flagella	flgD	3924_genes_BA37P5	CM
BA37P5	Chemotaxis and motility	Flagella	flgE	3925_genes_BA37P5	CM
BA37P5	Chemotaxis and motility	Flagella	flgF	3926_genes_BA37P5	CM
BA37P5	Chemotaxis and motility	Flagella	flgG	3927_genes_BA37P5	CM
BA37P5	Chemotaxis and motility	Flagella	flgH	3928_genes_BA37P5	CM
BA37P5	Chemotaxis and motility	Flagella	flgI	3929_genes_BA37P5	CM
BA37P5	Chemotaxis and motility	Flagella	flgJ	3930_genes_BA37P5	CM
BA37P5	Chemotaxis and motility	Flagella	flgK	3931_genes_BA37P5	CM
BA37P5	Chemotaxis and motility	Flagella	flgL	3932_genes_BA37P5	CM
BA37P5	Chemotaxis and motility	Flagella	flgM	3918_genes_BA37P5	CM
BA37P5	Chemotaxis and motility	Flagella	flgN	3917_genes_BA37P5	CM
BA37P5	Chemotaxis and motility	Flagella	flhA	382_genes_BA37P5	CM
BA37P5	Chemotaxis and motility	Flagella	flhB	381_genes_BA37P5	CM
BA37P5	Chemotaxis and motility	Flagella	flhF	383_genes_BA37P5	CM
BA37P5	Chemotaxis and motility	Flagella	flhG	384_genes_BA37P5	CM
BA37P5	Chemotaxis and motility	Flagella	fliA	385_genes_BA37P5	CM
BA37P5	Chemotaxis and motility	Flagella	fliD	360_genes_BA37P5	CM
BA37P5	Chemotaxis and motility	Flagella	fliE	367_genes_BA37P5	CM
BA37P5	Chemotaxis and motility	Flagella	fliF	368_genes_BA37P5	CM
BA37P5	Chemotaxis and motility	Flagella	fliG	369_genes_BA37P5	CM
BA37P5	Chemotaxis and motility	Flagella	fliH	370_genes_BA37P5	CM
BA37P5	Chemotaxis and motility	Flagella	fliI	371_genes_BA37P5	CM
BA37P5	Chemotaxis and motility	Flagella	fliJ	372_genes_BA37P5	CM
BA37P5	Chemotaxis and motility	Flagella	fliK	373_genes_BA37P5	CM
BA37P5	Chemotaxis and motility	Flagella	fliL	374_genes_BA37P5	CM
BA37P5	Chemotaxis and motility	Flagella	fliN	376_genes_BA37P5	CM
BA37P5	Chemotaxis and motility	Flagella	fliO	377_genes_BA37P5	CM
BA37P5	Chemotaxis and motility	Flagella	fliP	378_genes_BA37P5	CM
BA37P5	Chemotaxis and motility	Flagella	fliQ	379_genes_BA37P5	CM
BA37P5	Chemotaxis and motility	Flagella	fliR	380_genes_BA37P5	CM
BA37P5	Chemotaxis and motility	Flagella	fliS	362_genes_BA37P5	CM
BA37P5	Chemotaxis and motility	Flagella	flrA	364_genes_BA37P5	CM
BA37P5	Chemotaxis and motility	Flagella	flrB	365_genes_BA37P5	CM
BA37P5	Chemotaxis and motility	Flagella	flrC	366_genes_BA37P5	CM
BA37P5	Chemotaxis and motility	Flagella	motA	3839_genes_BA37P5	CM
BA37P5	Chemotaxis and motility	Flagella	motB	3840_genes_BA37P5	CM
BA37P5	Chemotaxis and motility	Flagella	motX	3553_genes_BA37P5	CM
BA37P5	Chemotaxis and motility	Flagella	motY	499_genes_BA37P5	CM
BA37P5	Iron uptake	Enterobactin receptors	irgA	28_genes_BA37P5	IP
BA37P5	Iron uptake	Enterobactin receptors	vctA	3054_genes_BA37P5	IP
BA37P5	Iron uptake	Heme receptors	hutA	1655_genes_BA37P5	IP
BA37P5	Iron uptake	Heme receptors	hutR	1365_genes_BA37P5	IP
BA37P5	Iron uptake	Periplasmic binding protein-dependent ABC transport systems	vctC	3051_genes_BA37P5	IP
BA37P5	Iron uptake	Periplasmic binding protein-dependent ABC transport systems	vctD	3049_genes_BA37P5	IP
BA37P5	Iron uptake	Periplasmic binding protein-dependent ABC transport systems	vctG	3050_genes_BA37P5	IP
BA37P5	Iron uptake	Periplasmic binding protein-dependent ABC transport systems	vctP	3048_genes_BA37P5	IP
BA37P5	Quorum sensing	Autoinducer-2	luxS	89_genes_BA37P5	QS
BA37P5	Quorum sensing	Cholerae autoinducer-1	cqsA	1818_genes_BA37P5	QS
BA37P5	Secretion system	EPS type II secretion system	epsC	2690_genes_BA37P5	SS
BA37P5	Secretion system	EPS type II secretion system	epsE	2692_genes_BA37P5	SS
BA37P5	Secretion system	EPS type II secretion system	epsF	2693_genes_BA37P5	SS
BA37P5	Secretion system	EPS type II secretion system	epsG	2694_genes_BA37P5	SS
BA37P5	Secretion system	EPS type II secretion system	epsH	2695_genes_BA37P5	SS
BA37P5	Secretion system	EPS type II secretion system	epsI	2696_genes_BA37P5	SS
BA37P5	Secretion system	EPS type II secretion system	epsJ	2697_genes_BA37P5	SS
BA37P5	Secretion system	EPS type II secretion system	epsK	2698_genes_BA37P5	SS
BA37P5	Secretion system	EPS type II secretion system	epsL	2699_genes_BA37P5	SS
BA37P5	Secretion system	EPS type II secretion system	epsM	2700_genes_BA37P5	SS
BA37P5	Secretion system	EPS type II secretion system	epsN	2701_genes_BA37P5	SS
BA37P5	Secretion system	EPS type II secretion system	gspD	2691_genes_BA37P5	SS
BA37P5	Secretion system	T3SS1 secreted effectors	Undetermined	2850_genes_BA37P5	SS
BA37P5	Secretion system	T3SS1 secreted effectors	vopQ	3685_genes_BA37P5	SS
BA37P5	Secretion system	T3SS1 secreted effectors	vopQ	5110_genes_BA37P5	SS
BA37P5	Secretion system	T3SS1 secreted effectors	vopR	3687_genes_BA37P5	SS
BA37P5	Secretion system	T3SS1 secreted effectors	vopS	3689_genes_BA37P5	SS
BA37P5	Secretion system	T3SS1	sycN	3670_genes_BA37P5	SS
BA37P5	Secretion system	T3SS1	tyeA	3671_genes_BA37P5	SS
BA37P5	Secretion system	T3SS1	vcrD	3667_genes_BA37P5	SS
BA37P5	Secretion system	T3SS1	vcrG	3665_genes_BA37P5	SS
BA37P5	Secretion system	T3SS1	vcrH	3663_genes_BA37P5	SS
BA37P5	Secretion system	T3SS1	vcrR	3666_genes_BA37P5	SS
BA37P5	Secretion system	T3SS1	vcrV	3664_genes_BA37P5	SS
BA37P5	Secretion system	T3SS1	virF	3703_genes_BA37P5	SS
BA37P5	Secretion system	T3SS1	virG	3704_genes_BA37P5	SS
BA37P5	Secretion system	T3SS1	vopB	3662_genes_BA37P5	SS
BA37P5	Secretion system	T3SS1	vopD	3661_genes_BA37P5	SS
BA37P5	Secretion system	T3SS1	vopN	3672_genes_BA37P5	SS
BA37P5	Secretion system	T3SS1	vscA	3702_genes_BA37P5	SS
BA37P5	Secretion system	T3SS1	vscB	3701_genes_BA37P5	SS
BA37P5	Secretion system	T3SS1	vscC	3700_genes_BA37P5	SS
BA37P5	Secretion system	T3SS1	vscD	3699_genes_BA37P5	SS
BA37P5	Secretion system	T3SS1	vscF	3697_genes_BA37P5	SS
BA37P5	Secretion system	T3SS1	vscG	3696_genes_BA37P5	SS
BA37P5	Secretion system	T3SS1	vscH	3695_genes_BA37P5	SS
BA37P5	Secretion system	T3SS1	vscI	3694_genes_BA37P5	SS
BA37P5	Secretion system	T3SS1	vscJ	3693_genes_BA37P5	SS
BA37P5	Secretion system	T3SS1	vscK	3692_genes_BA37P5	SS
BA37P5	Secretion system	T3SS1	vscL	3691_genes_BA37P5	SS
BA37P5	Secretion system	T3SS1	vscN	3673_genes_BA37P5	SS
BA37P5	Secretion system	T3SS1	vscO	3674_genes_BA37P5	SS
BA37P5	Secretion system	T3SS1	vscP	3675_genes_BA37P5	SS
BA37P5	Secretion system	T3SS1	vscQ	3676_genes_BA37P5	SS
BA37P5	Secretion system	T3SS1	vscR	3677_genes_BA37P5	SS
BA37P5	Secretion system	T3SS1	vscS	3678_genes_BA37P5	SS
BA37P5	Secretion system	T3SS1	vscT	3679_genes_BA37P5	SS
BA37P5	Secretion system	T3SS1	vscU	3680_genes_BA37P5	SS
BA37P5	Secretion system	T3SS1	vscX	3669_genes_BA37P5	SS
BA37P5	Secretion system	T3SS1	vscY	3668_genes_BA37P5	SS
BA37P5	Secretion system	T3SS1	vxsC	3705_genes_BA37P5	SS
BA37P5	Secretion system	T3SS2 secreted effectors	vopA	1247_genes_BA37P5	SS
BA37P5	Secretion system	T3SS2 secreted effectors	vopC	1221_genes_BA37P5	SS
BA37P5	Secretion system	T3SS2 secreted effectors	vopL	1272_genes_BA37P5	SS
BA37P5	Secretion system	T3SS2 secreted effectors	vopT	1229_genes_BA37P5	SS
BA37P5	Secretion system	T3SS2	Undetermined	1232_genes_BA37P5	SS
BA37P5	Secretion system	T3SS2	Undetermined	1237_genes_BA37P5	SS
BA37P5	Secretion system	T3SS2	Undetermined	1243_genes_BA37P5	SS
BA37P5	Secretion system	T3SS2	Undetermined	1244_genes_BA37P5	SS
BA37P5	Secretion system	T3SS2	Undetermined	1250_genes_BA37P5	SS
BA37P5	Secretion system	T3SS2	Undetermined	1255_genes_BA37P5	SS
BA37P5	Secretion system	T3SS2	Undetermined	1264_genes_BA37P5	SS
BA37P5	Secretion system	T3SS2	Undetermined	1269_genes_BA37P5	SS
BA37P5	Secretion system	T3SS2	Undetermined	1282_genes_BA37P5	SS
BA37P5	Secretion system	T3SS2	vcrD2	1256_genes_BA37P5	SS
BA37P5	Secretion system	T3SS2	vscC2	1241_genes_BA37P5	SS
BA37P5	Secretion system	T3SS2	vscN2	1240_genes_BA37P5	SS
BA37P5	Toxin	Thermolabile hemolysin	tlh	3360_genes_BA37P5	TX
BA37P5	Toxin	Thermostable direct hemolysin	tdh	1280_genes_BA37P5	TX
BA37P5	Toxin	Thermostable direct hemolysin	tdh	4582_genes_BA37P5	TX
BA94C2	Adherence	Mannose-sensitive hemagglutinin (MSHA type IV pilus)	mshA	3707_genes_BA94C2	AD
BA94C2	Adherence	Mannose-sensitive hemagglutinin (MSHA type IV pilus)	mshA	5475_genes_BA94C2	AD
BA94C2	Adherence	Mannose-sensitive hemagglutinin (MSHA type IV pilus)	mshA	5476_genes_BA94C2	AD
BA94C2	Adherence	Mannose-sensitive hemagglutinin (MSHA type IV pilus)	mshB	3706_genes_BA94C2	AD
BA94C2	Adherence	Mannose-sensitive hemagglutinin (MSHA type IV pilus)	mshC	3708_genes_BA94C2	AD
BA94C2	Adherence	Mannose-sensitive hemagglutinin (MSHA type IV pilus)	mshD	3709_genes_BA94C2	AD
BA94C2	Adherence	Mannose-sensitive hemagglutinin (MSHA type IV pilus)	mshE	3703_genes_BA94C2	AD
BA94C2	Adherence	Mannose-sensitive hemagglutinin (MSHA type IV pilus)	mshF	3705_genes_BA94C2	AD
BA94C2	Adherence	Mannose-sensitive hemagglutinin (MSHA type IV pilus)	mshG	3704_genes_BA94C2	AD
BA94C2	Adherence	Mannose-sensitive hemagglutinin (MSHA type IV pilus)	mshH	3696_genes_BA94C2	AD
BA94C2	Adherence	Mannose-sensitive hemagglutinin (MSHA type IV pilus)	mshI	3697_genes_BA94C2	AD
BA94C2	Adherence	Mannose-sensitive hemagglutinin (MSHA type IV pilus)	mshJ	3698_genes_BA94C2	AD
BA94C2	Adherence	Mannose-sensitive hemagglutinin (MSHA type IV pilus)	mshK	3699_genes_BA94C2	AD
BA94C2	Adherence	Mannose-sensitive hemagglutinin (MSHA type IV pilus)	mshL	3700_genes_BA94C2	AD
BA94C2	Adherence	Mannose-sensitive hemagglutinin (MSHA type IV pilus)	mshM	3701_genes_BA94C2	AD
BA94C2	Adherence	Mannose-sensitive hemagglutinin (MSHA type IV pilus)	mshN	3702_genes_BA94C2	AD
BA94C2	Adherence	Type IV pilus	pilB	781_genes_BA94C2	AD
BA94C2	Adherence	Type IV pilus	pilC	782_genes_BA94C2	AD
BA94C2	Adherence	Type IV pilus	pilD	783_genes_BA94C2	AD
BA94C2	Antiphagocytosis	Capsular polysaccharide	cpsA	1366_genes_BA94C2	AP
BA94C2	Antiphagocytosis	Capsular polysaccharide	cpsB	1365_genes_BA94C2	AP
BA94C2	Antiphagocytosis	Capsular polysaccharide	cpsC	1364_genes_BA94C2	AP
BA94C2	Antiphagocytosis	Capsular polysaccharide	cpsD	1363_genes_BA94C2	AP
BA94C2	Antiphagocytosis	Capsular polysaccharide	cpsE	1362_genes_BA94C2	AP
BA94C2	Antiphagocytosis	Capsular polysaccharide	cpsF	1361_genes_BA94C2	AP
BA94C2	Antiphagocytosis	Capsular polysaccharide	cpsG	1360_genes_BA94C2	AP
BA94C2	Antiphagocytosis	Capsular polysaccharide	cpsH	1359_genes_BA94C2	AP
BA94C2	Antiphagocytosis	Capsular polysaccharide	cpsI	1358_genes_BA94C2	AP
BA94C2	Antiphagocytosis	Capsular polysaccharide	cpsJ	1357_genes_BA94C2	AP
BA94C2	Antiphagocytosis	Capsular polysaccharide	wbfV/wcvB	216_genes_BA94C2	AP
BA94C2	Antiphagocytosis	Capsular polysaccharide	wbfV/wcvB	4919_genes_BA94C2	AP
BA94C2	Antiphagocytosis	Capsular polysaccharide	wbfY	4988_genes_BA94C2	AP
BA94C2	Antiphagocytosis	Capsular polysaccharide	wza	1175_genes_BA94C2	AP
BA94C2	Antiphagocytosis	Capsular polysaccharide	wzc	1173_genes_BA94C2	AP
BA94C2	Chemotaxis and motility	Flagella	cheA	3431_genes_BA94C2	CM
BA94C2	Chemotaxis and motility	Flagella	cheB	3432_genes_BA94C2	CM
BA94C2	Chemotaxis and motility	Flagella	cheR	2678_genes_BA94C2	CM
BA94C2	Chemotaxis and motility	Flagella	cheV	2677_genes_BA94C2	CM
BA94C2	Chemotaxis and motility	Flagella	cheW	3435_genes_BA94C2	CM
BA94C2	Chemotaxis and motility	Flagella	cheY	3429_genes_BA94C2	CM
BA94C2	Chemotaxis and motility	Flagella	cheZ	3430_genes_BA94C2	CM
BA94C2	Chemotaxis and motility	Flagella	filM	3418_genes_BA94C2	CM
BA94C2	Chemotaxis and motility	Flagella	flaA	2690_genes_BA94C2	CM
BA94C2	Chemotaxis and motility	Flagella	flaB	3401_genes_BA94C2	CM
BA94C2	Chemotaxis and motility	Flagella	flaE	523_genes_BA94C2	CM
BA94C2	Chemotaxis and motility	Flagella	flaG	3402_genes_BA94C2	CM
BA94C2	Chemotaxis and motility	Flagella	flaI	3404_genes_BA94C2	CM
BA94C2	Chemotaxis and motility	Flagella	flgA	2676_genes_BA94C2	CM
BA94C2	Chemotaxis and motility	Flagella	flgB	2679_genes_BA94C2	CM
BA94C2	Chemotaxis and motility	Flagella	flgC	2680_genes_BA94C2	CM
BA94C2	Chemotaxis and motility	Flagella	flgD	2681_genes_BA94C2	CM
BA94C2	Chemotaxis and motility	Flagella	flgE	2682_genes_BA94C2	CM
BA94C2	Chemotaxis and motility	Flagella	flgF	2683_genes_BA94C2	CM
BA94C2	Chemotaxis and motility	Flagella	flgG	2684_genes_BA94C2	CM
BA94C2	Chemotaxis and motility	Flagella	flgH	2685_genes_BA94C2	CM
BA94C2	Chemotaxis and motility	Flagella	flgI	2686_genes_BA94C2	CM
BA94C2	Chemotaxis and motility	Flagella	flgJ	2687_genes_BA94C2	CM
BA94C2	Chemotaxis and motility	Flagella	flgK	2688_genes_BA94C2	CM
BA94C2	Chemotaxis and motility	Flagella	flgL	2689_genes_BA94C2	CM
BA94C2	Chemotaxis and motility	Flagella	flgM	2675_genes_BA94C2	CM
BA94C2	Chemotaxis and motility	Flagella	flgN	2674_genes_BA94C2	CM
BA94C2	Chemotaxis and motility	Flagella	flhA	3425_genes_BA94C2	CM
BA94C2	Chemotaxis and motility	Flagella	flhB	3424_genes_BA94C2	CM
BA94C2	Chemotaxis and motility	Flagella	flhF	3426_genes_BA94C2	CM
BA94C2	Chemotaxis and motility	Flagella	flhG	3427_genes_BA94C2	CM
BA94C2	Chemotaxis and motility	Flagella	fliA	3428_genes_BA94C2	CM
BA94C2	Chemotaxis and motility	Flagella	fliD	3403_genes_BA94C2	CM
BA94C2	Chemotaxis and motility	Flagella	fliE	3410_genes_BA94C2	CM
BA94C2	Chemotaxis and motility	Flagella	fliF	3411_genes_BA94C2	CM
BA94C2	Chemotaxis and motility	Flagella	fliG	3412_genes_BA94C2	CM
BA94C2	Chemotaxis and motility	Flagella	fliH	3413_genes_BA94C2	CM
BA94C2	Chemotaxis and motility	Flagella	fliI	3414_genes_BA94C2	CM
BA94C2	Chemotaxis and motility	Flagella	fliI	5251_genes_BA94C2	CM
BA94C2	Chemotaxis and motility	Flagella	fliJ	3415_genes_BA94C2	CM
BA94C2	Chemotaxis and motility	Flagella	fliK	3416_genes_BA94C2	CM
BA94C2	Chemotaxis and motility	Flagella	fliL	3417_genes_BA94C2	CM
BA94C2	Chemotaxis and motility	Flagella	fliN	3419_genes_BA94C2	CM
BA94C2	Chemotaxis and motility	Flagella	fliO	3420_genes_BA94C2	CM
BA94C2	Chemotaxis and motility	Flagella	fliP	3421_genes_BA94C2	CM
BA94C2	Chemotaxis and motility	Flagella	fliQ	3422_genes_BA94C2	CM
BA94C2	Chemotaxis and motility	Flagella	fliR	3423_genes_BA94C2	CM
BA94C2	Chemotaxis and motility	Flagella	fliS	3405_genes_BA94C2	CM
BA94C2	Chemotaxis and motility	Flagella	flrA	3407_genes_BA94C2	CM
BA94C2	Chemotaxis and motility	Flagella	flrB	3408_genes_BA94C2	CM
BA94C2	Chemotaxis and motility	Flagella	flrC	3409_genes_BA94C2	CM
BA94C2	Chemotaxis and motility	Flagella	motA	2598_genes_BA94C2	CM
BA94C2	Chemotaxis and motility	Flagella	motB	2599_genes_BA94C2	CM
BA94C2	Chemotaxis and motility	Flagella	motX	3843_genes_BA94C2	CM
BA94C2	Chemotaxis and motility	Flagella	motY	2238_genes_BA94C2	CM
BA94C2	Iron uptake	Enterobactin receptors	irgA	857_genes_BA94C2	IP
BA94C2	Iron uptake	Enterobactin receptors	vctA	1117_genes_BA94C2	IP
BA94C2	Iron uptake	Heme receptors	hutA	3373_genes_BA94C2	IP
BA94C2	Iron uptake	Heme receptors	hutR	1304_genes_BA94C2	IP
BA94C2	Iron uptake	Periplasmic binding protein-dependent ABC transport systems	vctC	1113_genes_BA94C2	IP
BA94C2	Iron uptake	Periplasmic binding protein-dependent ABC transport systems	vctD	1111_genes_BA94C2	IP
BA94C2	Iron uptake	Periplasmic binding protein-dependent ABC transport systems	vctG	1112_genes_BA94C2	IP
BA94C2	Iron uptake	Periplasmic binding protein-dependent ABC transport systems	vctP	1110_genes_BA94C2	IP
BA94C2	Quorum sensing	Autoinducer-2	luxS	794_genes_BA94C2	QS
BA94C2	Quorum sensing	Cholerae autoinducer-1	cqsA	1162_genes_BA94C2	QS
BA94C2	Secretion system	EPS type II secretion system	epsC	96_genes_BA94C2	SS
BA94C2	Secretion system	EPS type II secretion system	epsE	98_genes_BA94C2	SS
BA94C2	Secretion system	EPS type II secretion system	epsF	99_genes_BA94C2	SS
BA94C2	Secretion system	EPS type II secretion system	epsG	100_genes_BA94C2	SS
BA94C2	Secretion system	EPS type II secretion system	epsH	101_genes_BA94C2	SS
BA94C2	Secretion system	EPS type II secretion system	epsI	102_genes_BA94C2	SS
BA94C2	Secretion system	EPS type II secretion system	epsJ	103_genes_BA94C2	SS
BA94C2	Secretion system	EPS type II secretion system	epsK	104_genes_BA94C2	SS
BA94C2	Secretion system	EPS type II secretion system	epsL	105_genes_BA94C2	SS
BA94C2	Secretion system	EPS type II secretion system	epsM	106_genes_BA94C2	SS
BA94C2	Secretion system	EPS type II secretion system	epsN	107_genes_BA94C2	SS
BA94C2	Secretion system	EPS type II secretion system	gspD	97_genes_BA94C2	SS
BA94C2	Secretion system	T3SS1 secreted effectors	Undetermined	913_genes_BA94C2	SS
BA94C2	Secretion system	T3SS1 secreted effectors	vopQ	3181_genes_BA94C2	SS
BA94C2	Secretion system	T3SS1 secreted effectors	vopR	3179_genes_BA94C2	SS
BA94C2	Secretion system	T3SS1 secreted effectors	vopS	3177_genes_BA94C2	SS
BA94C2	Secretion system	T3SS1	sycN	3196_genes_BA94C2	SS
BA94C2	Secretion system	T3SS1	tyeA	3195_genes_BA94C2	SS
BA94C2	Secretion system	T3SS1	vcrD	3199_genes_BA94C2	SS
BA94C2	Secretion system	T3SS1	vcrG	3201_genes_BA94C2	SS
BA94C2	Secretion system	T3SS1	vcrH	3203_genes_BA94C2	SS
BA94C2	Secretion system	T3SS1	vcrR	3200_genes_BA94C2	SS
BA94C2	Secretion system	T3SS1	vcrV	3202_genes_BA94C2	SS
BA94C2	Secretion system	T3SS1	virF	3163_genes_BA94C2	SS
BA94C2	Secretion system	T3SS1	virG	3162_genes_BA94C2	SS
BA94C2	Secretion system	T3SS1	vopB	3204_genes_BA94C2	SS
BA94C2	Secretion system	T3SS1	vopD	3205_genes_BA94C2	SS
BA94C2	Secretion system	T3SS1	vopN	3194_genes_BA94C2	SS
BA94C2	Secretion system	T3SS1	vscA	3164_genes_BA94C2	SS
BA94C2	Secretion system	T3SS1	vscB	3165_genes_BA94C2	SS
BA94C2	Secretion system	T3SS1	vscC	3166_genes_BA94C2	SS
BA94C2	Secretion system	T3SS1	vscC	5391_genes_BA94C2	SS
BA94C2	Secretion system	T3SS1	vscD	3167_genes_BA94C2	SS
BA94C2	Secretion system	T3SS1	vscF	3169_genes_BA94C2	SS
BA94C2	Secretion system	T3SS1	vscG	3170_genes_BA94C2	SS
BA94C2	Secretion system	T3SS1	vscH	3171_genes_BA94C2	SS
BA94C2	Secretion system	T3SS1	vscI	3172_genes_BA94C2	SS
BA94C2	Secretion system	T3SS1	vscJ	3173_genes_BA94C2	SS
BA94C2	Secretion system	T3SS1	vscK	3174_genes_BA94C2	SS
BA94C2	Secretion system	T3SS1	vscL	3175_genes_BA94C2	SS
BA94C2	Secretion system	T3SS1	vscN	3193_genes_BA94C2	SS
BA94C2	Secretion system	T3SS1	vscO	3192_genes_BA94C2	SS
BA94C2	Secretion system	T3SS1	vscP	3191_genes_BA94C2	SS
BA94C2	Secretion system	T3SS1	vscQ	3190_genes_BA94C2	SS
BA94C2	Secretion system	T3SS1	vscR	3189_genes_BA94C2	SS
BA94C2	Secretion system	T3SS1	vscS	3188_genes_BA94C2	SS
BA94C2	Secretion system	T3SS1	vscT	3187_genes_BA94C2	SS
BA94C2	Secretion system	T3SS1	vscU	3186_genes_BA94C2	SS
BA94C2	Secretion system	T3SS1	vscX	3197_genes_BA94C2	SS
BA94C2	Secretion system	T3SS1	vscY	3198_genes_BA94C2	SS
BA94C2	Secretion system	T3SS1	vxsC	3161_genes_BA94C2	SS
BA94C2	Secretion system	T3SS2 secreted effectors	vopA	1423_genes_BA94C2	SS
BA94C2	Secretion system	T3SS2 secreted effectors	vopC	1449_genes_BA94C2	SS
BA94C2	Secretion system	T3SS2 secreted effectors	vopL	1398_genes_BA94C2	SS
BA94C2	Secretion system	T3SS2 secreted effectors	vopT	1441_genes_BA94C2	SS
BA94C2	Secretion system	T3SS2	Undetermined	1438_genes_BA94C2	SS
BA94C2	Secretion system	T3SS2	Undetermined	1433_genes_BA94C2	SS
BA94C2	Secretion system	T3SS2	Undetermined	4743_genes_BA94C2	SS
BA94C2	Secretion system	T3SS2	Undetermined	1427_genes_BA94C2	SS
BA94C2	Secretion system	T3SS2	Undetermined	4749_genes_BA94C2	SS
BA94C2	Secretion system	T3SS2	Undetermined	1426_genes_BA94C2	SS
BA94C2	Secretion system	T3SS2	Undetermined	4750_genes_BA94C2	SS
BA94C2	Secretion system	T3SS2	Undetermined	1420_genes_BA94C2	SS
BA94C2	Secretion system	T3SS2	Undetermined	4754_genes_BA94C2	SS
BA94C2	Secretion system	T3SS2	Undetermined	1415_genes_BA94C2	SS
BA94C2	Secretion system	T3SS2	Undetermined	4759_genes_BA94C2	SS
BA94C2	Secretion system	T3SS2	Undetermined	1406_genes_BA94C2	SS
BA94C2	Secretion system	T3SS2	Undetermined	4767_genes_BA94C2	SS
BA94C2	Secretion system	T3SS2	Undetermined	1401_genes_BA94C2	SS
BA94C2	Secretion system	T3SS2	Undetermined	5040_genes_BA94C2	SS
BA94C2	Secretion system	T3SS2	Undetermined	1388_genes_BA94C2	SS
BA94C2	Secretion system	T3SS2	vcrD2	1414_genes_BA94C2	SS
BA94C2	Secretion system	T3SS2	vcrD2	4760_genes_BA94C2	SS
BA94C2	Secretion system	T3SS2	vscC2	1429_genes_BA94C2	SS
BA94C2	Secretion system	T3SS2	vscC2	4747_genes_BA94C2	SS
BA94C2	Secretion system	T3SS2	vscN2	1430_genes_BA94C2	SS
BA94C2	Secretion system	T3SS2	vscN2	4746_genes_BA94C2	SS
BA94C2	Secretion system	VAS effector proteins	vgrG-3	4579_genes_BA94C2	SS
BA94C2	Toxin	Thermolabile hemolysin	tlh	2776_genes_BA94C2	TX
BA94C2	Toxin	Thermostable direct hemolysin	tdh	1390_genes_BA94C2	TX
BA94C2	Toxin	Thermostable direct hemolysin	tdh	4236_genes_BA94C2	TX
BA94C2	Endotoxin	LOS(Haemophilus)	lgtF	5023_genes_BA94C2	ET
BA94C2	Others	O-antigen(Yersinia)	wcaG	4912_genes_BA94C2	OT
LH47-1	Adherence	Mannose-sensitive hemagglutinin (MSHA type IV pilus)	mshA	3884_genes_LH47-1	AD
LH47-1	Adherence	Mannose-sensitive hemagglutinin (MSHA type IV pilus)	mshA	3885_genes_LH47-1	AD
LH47-1	Adherence	Mannose-sensitive hemagglutinin (MSHA type IV pilus)	mshC	3886_genes_LH47-1	AD
LH47-1	Adherence	Mannose-sensitive hemagglutinin (MSHA type IV pilus)	mshD	3887_genes_LH47-1	AD
LH47-1	Adherence	Mannose-sensitive hemagglutinin (MSHA type IV pilus)	mshE	3881_genes_LH47-1	AD
LH47-1	Adherence	Mannose-sensitive hemagglutinin (MSHA type IV pilus)	mshF	3883_genes_LH47-1	AD
LH47-1	Adherence	Mannose-sensitive hemagglutinin (MSHA type IV pilus)	mshG	3882_genes_LH47-1	AD
LH47-1	Adherence	Mannose-sensitive hemagglutinin (MSHA type IV pilus)	mshH	3874_genes_LH47-1	AD
LH47-1	Adherence	Mannose-sensitive hemagglutinin (MSHA type IV pilus)	mshI	3875_genes_LH47-1	AD
LH47-1	Adherence	Mannose-sensitive hemagglutinin (MSHA type IV pilus)	mshJ	3876_genes_LH47-1	AD
LH47-1	Adherence	Mannose-sensitive hemagglutinin (MSHA type IV pilus)	mshK	3877_genes_LH47-1	AD
LH47-1	Adherence	Mannose-sensitive hemagglutinin (MSHA type IV pilus)	mshL	3878_genes_LH47-1	AD
LH47-1	Adherence	Mannose-sensitive hemagglutinin (MSHA type IV pilus)	mshM	3879_genes_LH47-1	AD
LH47-1	Adherence	Mannose-sensitive hemagglutinin (MSHA type IV pilus)	mshN	3880_genes_LH47-1	AD
LH47-1	Adherence	Type IV pilus	pilB	968_genes_LH47-1	AD
LH47-1	Adherence	Type IV pilus	pilC	967_genes_LH47-1	AD
LH47-1	Adherence	Type IV pilus	pilD	966_genes_LH47-1	AD
LH47-1	Antiphagocytosis	Capsular polysaccharide	cpsA	1423_genes_LH47-1	AP
LH47-1	Antiphagocytosis	Capsular polysaccharide	cpsB	1422_genes_LH47-1	AP
LH47-1	Antiphagocytosis	Capsular polysaccharide	cpsC	1421_genes_LH47-1	AP
LH47-1	Antiphagocytosis	Capsular polysaccharide	cpsD	1420_genes_LH47-1	AP
LH47-1	Antiphagocytosis	Capsular polysaccharide	cpsE	1419_genes_LH47-1	AP
LH47-1	Antiphagocytosis	Capsular polysaccharide	cpsF	1418_genes_LH47-1	AP
LH47-1	Antiphagocytosis	Capsular polysaccharide	cpsG	1417_genes_LH47-1	AP
LH47-1	Antiphagocytosis	Capsular polysaccharide	cpsH	1416_genes_LH47-1	AP
LH47-1	Antiphagocytosis	Capsular polysaccharide	cpsI	1415_genes_LH47-1	AP
LH47-1	Antiphagocytosis	Capsular polysaccharide	cpsJ	1414_genes_LH47-1	AP
LH47-1	Antiphagocytosis	Capsular polysaccharide	wbfV/wcvB	197_genes_LH47-1	AP
LH47-1	Antiphagocytosis	Capsular polysaccharide	wbfV/wcvB	4788_genes_LH47-1	AP
LH47-1	Antiphagocytosis	Capsular polysaccharide	wbfY	4902_genes_LH47-1	AP
LH47-1	Antiphagocytosis	Capsular polysaccharide	wza	1232_genes_LH47-1	AP
LH47-1	Antiphagocytosis	Capsular polysaccharide	wzc	1230_genes_LH47-1	AP
LH47-1	Chemotaxis and motility	Flagella	cheA	858_genes_LH47-1	CM
LH47-1	Chemotaxis and motility	Flagella	cheB	857_genes_LH47-1	CM
LH47-1	Chemotaxis and motility	Flagella	cheR	2744_genes_LH47-1	CM
LH47-1	Chemotaxis and motility	Flagella	cheV	2743_genes_LH47-1	CM
LH47-1	Chemotaxis and motility	Flagella	cheW	854_genes_LH47-1	CM
LH47-1	Chemotaxis and motility	Flagella	cheY	860_genes_LH47-1	CM
LH47-1	Chemotaxis and motility	Flagella	cheZ	859_genes_LH47-1	CM
LH47-1	Chemotaxis and motility	Flagella	filM	871_genes_LH47-1	CM
LH47-1	Chemotaxis and motility	Flagella	flaA	2756_genes_LH47-1	CM
LH47-1	Chemotaxis and motility	Flagella	flaB	888_genes_LH47-1	CM
LH47-1	Chemotaxis and motility	Flagella	flaE	1227_genes_LH47-1	CM
LH47-1	Chemotaxis and motility	Flagella	flaG	887_genes_LH47-1	CM
LH47-1	Chemotaxis and motility	Flagella	flaI	885_genes_LH47-1	CM
LH47-1	Chemotaxis and motility	Flagella	flgA	2742_genes_LH47-1	CM
LH47-1	Chemotaxis and motility	Flagella	flgB	2745_genes_LH47-1	CM
LH47-1	Chemotaxis and motility	Flagella	flgC	2746_genes_LH47-1	CM
LH47-1	Chemotaxis and motility	Flagella	flgD	2747_genes_LH47-1	CM
LH47-1	Chemotaxis and motility	Flagella	flgE	2748_genes_LH47-1	CM
LH47-1	Chemotaxis and motility	Flagella	flgF	2749_genes_LH47-1	CM
LH47-1	Chemotaxis and motility	Flagella	flgG	2750_genes_LH47-1	CM
LH47-1	Chemotaxis and motility	Flagella	flgH	2751_genes_LH47-1	CM
LH47-1	Chemotaxis and motility	Flagella	flgI	2752_genes_LH47-1	CM
LH47-1	Chemotaxis and motility	Flagella	flgJ	2753_genes_LH47-1	CM
LH47-1	Chemotaxis and motility	Flagella	flgK	2754_genes_LH47-1	CM
LH47-1	Chemotaxis and motility	Flagella	flgL	2755_genes_LH47-1	CM
LH47-1	Chemotaxis and motility	Flagella	flgM	2741_genes_LH47-1	CM
LH47-1	Chemotaxis and motility	Flagella	flgN	2740_genes_LH47-1	CM
LH47-1	Chemotaxis and motility	Flagella	flhA	864_genes_LH47-1	CM
LH47-1	Chemotaxis and motility	Flagella	flhB	865_genes_LH47-1	CM
LH47-1	Chemotaxis and motility	Flagella	flhF	863_genes_LH47-1	CM
LH47-1	Chemotaxis and motility	Flagella	flhG	862_genes_LH47-1	CM
LH47-1	Chemotaxis and motility	Flagella	fliA	861_genes_LH47-1	CM
LH47-1	Chemotaxis and motility	Flagella	fliD	886_genes_LH47-1	CM
LH47-1	Chemotaxis and motility	Flagella	fliE	879_genes_LH47-1	CM
LH47-1	Chemotaxis and motility	Flagella	fliF	878_genes_LH47-1	CM
LH47-1	Chemotaxis and motility	Flagella	fliG	877_genes_LH47-1	CM
LH47-1	Chemotaxis and motility	Flagella	fliH	876_genes_LH47-1	CM
LH47-1	Chemotaxis and motility	Flagella	fliI	5245_genes_LH47-1	CM
LH47-1	Chemotaxis and motility	Flagella	fliI	875_genes_LH47-1	CM
LH47-1	Chemotaxis and motility	Flagella	fliJ	874_genes_LH47-1	CM
LH47-1	Chemotaxis and motility	Flagella	fliK	873_genes_LH47-1	CM
LH47-1	Chemotaxis and motility	Flagella	fliL	872_genes_LH47-1	CM
LH47-1	Chemotaxis and motility	Flagella	fliN	870_genes_LH47-1	CM
LH47-1	Chemotaxis and motility	Flagella	fliO	869_genes_LH47-1	CM
LH47-1	Chemotaxis and motility	Flagella	fliP	868_genes_LH47-1	CM
LH47-1	Chemotaxis and motility	Flagella	fliQ	867_genes_LH47-1	CM
LH47-1	Chemotaxis and motility	Flagella	fliR	866_genes_LH47-1	CM
LH47-1	Chemotaxis and motility	Flagella	fliS	884_genes_LH47-1	CM
LH47-1	Chemotaxis and motility	Flagella	flrA	882_genes_LH47-1	CM
LH47-1	Chemotaxis and motility	Flagella	flrB	881_genes_LH47-1	CM
LH47-1	Chemotaxis and motility	Flagella	flrC	880_genes_LH47-1	CM
LH47-1	Chemotaxis and motility	Flagella	motA	2663_genes_LH47-1	CM
LH47-1	Chemotaxis and motility	Flagella	motB	2664_genes_LH47-1	CM
LH47-1	Chemotaxis and motility	Flagella	motX	3715_genes_LH47-1	CM
LH47-1	Chemotaxis and motility	Flagella	motY	747_genes_LH47-1	CM
LH47-1	Iron uptake	Enterobactin receptors	irgA	892_genes_LH47-1	IP
LH47-1	Iron uptake	Enterobactin receptors	vctA	1760_genes_LH47-1	IP
LH47-1	Iron uptake	Heme receptors	hasR	-	IP
LH47-1	Iron uptake	Heme receptors	hutA	2987_genes_LH47-1	IP
LH47-1	Iron uptake	Heme receptors	hutR	1361_genes_LH47-1	IP
LH47-1	Iron uptake	Periplasmic binding protein-dependent ABC transport systems	vctC	1756_genes_LH47-1	IP
LH47-1	Iron uptake	Periplasmic binding protein-dependent ABC transport systems	vctD	1754_genes_LH47-1	IP
LH47-1	Iron uptake	Periplasmic binding protein-dependent ABC transport systems	vctG	1755_genes_LH47-1	IP
LH47-1	Iron uptake	Periplasmic binding protein-dependent ABC transport systems	vctP	1753_genes_LH47-1	IP
LH47-1	Quorum sensing	Autoinducer-2	luxS	955_genes_LH47-1	QS
LH47-1	Quorum sensing	Cholerae autoinducer-1	cqsA	1806_genes_LH47-1	QS
LH47-1	Secretion system	EPS type II secretion system	epsC	95_genes_LH47-1	SS
LH47-1	Secretion system	EPS type II secretion system	epsE	97_genes_LH47-1	SS
LH47-1	Secretion system	EPS type II secretion system	epsF	98_genes_LH47-1	SS
LH47-1	Secretion system	EPS type II secretion system	epsG	99_genes_LH47-1	SS
LH47-1	Secretion system	EPS type II secretion system	epsH	100_genes_LH47-1	SS
LH47-1	Secretion system	EPS type II secretion system	epsI	101_genes_LH47-1	SS
LH47-1	Secretion system	EPS type II secretion system	epsJ	102_genes_LH47-1	SS
LH47-1	Secretion system	EPS type II secretion system	epsK	103_genes_LH47-1	SS
LH47-1	Secretion system	EPS type II secretion system	epsL	104_genes_LH47-1	SS
LH47-1	Secretion system	EPS type II secretion system	epsM	105_genes_LH47-1	SS
LH47-1	Secretion system	EPS type II secretion system	epsN	106_genes_LH47-1	SS
LH47-1	Secretion system	EPS type II secretion system	gspD	96_genes_LH47-1	SS
LH47-1	Secretion system	T3SS1 secreted effectors	Undetermined	1556_genes_LH47-1	SS
LH47-1	Secretion system	T3SS1 secreted effectors	vopQ	3610_genes_LH47-1	SS
LH47-1	Secretion system	T3SS1 secreted effectors	vopR	3608_genes_LH47-1	SS
LH47-1	Secretion system	T3SS1 secreted effectors	vopS	3606_genes_LH47-1	SS
LH47-1	Secretion system	T3SS1	sycN	3625_genes_LH47-1	SS
LH47-1	Secretion system	T3SS1	tyeA	3624_genes_LH47-1	SS
LH47-1	Secretion system	T3SS1	vcrD	3628_genes_LH47-1	SS
LH47-1	Secretion system	T3SS1	vcrG	3630_genes_LH47-1	SS
LH47-1	Secretion system	T3SS1	vcrH	3632_genes_LH47-1	SS
LH47-1	Secretion system	T3SS1	vcrR	3629_genes_LH47-1	SS
LH47-1	Secretion system	T3SS1	vcrV	3631_genes_LH47-1	SS
LH47-1	Secretion system	T3SS1	virF	3592_genes_LH47-1	SS
LH47-1	Secretion system	T3SS1	virG	3591_genes_LH47-1	SS
LH47-1	Secretion system	T3SS1	vopB	3633_genes_LH47-1	SS
LH47-1	Secretion system	T3SS1	vopD	3634_genes_LH47-1	SS
LH47-1	Secretion system	T3SS1	vopN	3623_genes_LH47-1	SS
LH47-1	Secretion system	T3SS1	vscA	3593_genes_LH47-1	SS
LH47-1	Secretion system	T3SS1	vscB	3594_genes_LH47-1	SS
LH47-1	Secretion system	T3SS1	vscC	3595_genes_LH47-1	SS
LH47-1	Secretion system	T3SS1	vscC	5379_genes_LH47-1	SS
LH47-1	Secretion system	T3SS1	vscD	3596_genes_LH47-1	SS
LH47-1	Secretion system	T3SS1	vscF	3598_genes_LH47-1	SS
LH47-1	Secretion system	T3SS1	vscG	3599_genes_LH47-1	SS
LH47-1	Secretion system	T3SS1	vscH	3600_genes_LH47-1	SS
LH47-1	Secretion system	T3SS1	vscI	3601_genes_LH47-1	SS
LH47-1	Secretion system	T3SS1	vscJ	3602_genes_LH47-1	SS
LH47-1	Secretion system	T3SS1	vscK	3603_genes_LH47-1	SS
LH47-1	Secretion system	T3SS1	vscL	3604_genes_LH47-1	SS
LH47-1	Secretion system	T3SS1	vscN	3622_genes_LH47-1	SS
LH47-1	Secretion system	T3SS1	vscO	3621_genes_LH47-1	SS
LH47-1	Secretion system	T3SS1	vscP	3620_genes_LH47-1	SS
LH47-1	Secretion system	T3SS1	vscQ	3619_genes_LH47-1	SS
LH47-1	Secretion system	T3SS1	vscR	3618_genes_LH47-1	SS
LH47-1	Secretion system	T3SS1	vscS	3617_genes_LH47-1	SS
LH47-1	Secretion system	T3SS1	vscT	3616_genes_LH47-1	SS
LH47-1	Secretion system	T3SS1	vscU	3615_genes_LH47-1	SS
LH47-1	Secretion system	T3SS1	vscX	3626_genes_LH47-1	SS
LH47-1	Secretion system	T3SS1	vscY	3627_genes_LH47-1	SS
LH47-1	Secretion system	T3SS1	vxsC	3590_genes_LH47-1	SS
LH47-1	Secretion system	T3SS2 secreted effectors	vopA	1480_genes_LH47-1	SS
LH47-1	Secretion system	T3SS2 secreted effectors	vopC	1506_genes_LH47-1	SS
LH47-1	Secretion system	T3SS2 secreted effectors	vopL	1455_genes_LH47-1	SS
LH47-1	Secretion system	T3SS2 secreted effectors	vopT	1498_genes_LH47-1	SS
LH47-1	Secretion system	T3SS2	Undetermined	1495_genes_LH47-1	SS
LH47-1	Secretion system	T3SS2	Undetermined	1490_genes_LH47-1	SS
LH47-1	Secretion system	T3SS2	Undetermined	4659_genes_LH47-1	SS
LH47-1	Secretion system	T3SS2	Undetermined	1484_genes_LH47-1	SS
LH47-1	Secretion system	T3SS2	Undetermined	4665_genes_LH47-1	SS
LH47-1	Secretion system	T3SS2	Undetermined	1483_genes_LH47-1	SS
LH47-1	Secretion system	T3SS2	Undetermined	4666_genes_LH47-1	SS
LH47-1	Secretion system	T3SS2	Undetermined	1477_genes_LH47-1	SS
LH47-1	Secretion system	T3SS2	Undetermined	4670_genes_LH47-1	SS
LH47-1	Secretion system	T3SS2	Undetermined	1472_genes_LH47-1	SS
LH47-1	Secretion system	T3SS2	Undetermined	4675_genes_LH47-1	SS
LH47-1	Secretion system	T3SS2	Undetermined	1463_genes_LH47-1	SS
LH47-1	Secretion system	T3SS2	Undetermined	4683_genes_LH47-1	SS
LH47-1	Secretion system	T3SS2	Undetermined	1458_genes_LH47-1	SS
LH47-1	Secretion system	T3SS2	Undetermined	5114_genes_LH47-1	SS
LH47-1	Secretion system	T3SS2	Undetermined	1445_genes_LH47-1	SS
LH47-1	Secretion system	T3SS2	vcrD2	1471_genes_LH47-1	SS
LH47-1	Secretion system	T3SS2	Undetermined	4676_genes_LH47-1	SS
LH47-1	Secretion system	T3SS2	vscC2	1486_genes_LH47-1	SS
LH47-1	Secretion system	T3SS2	Undetermined	4663_genes_LH47-1	SS
LH47-1	Secretion system	T3SS2	vscN2	1487_genes_LH47-1	SS
LH47-1	Secretion system	T3SS2	Undetermined	4662_genes_LH47-1	SS
LH47-1	Secretion system	VAS effector proteins	vgrG-3	4751_genes_LH47-1	SS
LH47-1	Toxin	Thermolabile hemolysin	tlh	3405_genes_LH47-1	TX
LH47-1	Toxin	Thermostable direct hemolysin	tdh	1447_genes_LH47-1	TX
LH47-1	Toxin	Thermostable direct hemolysin	tdh	4249_genes_LH47-1	TX
LH47-1	Endotoxin	LOS(Haemophilus)	lgtF	5056_genes_LH47-1	ET
LH47-1	Others	O-antigen(Yersinia)	wcaG	4781_genes_LH47-1	OT
LH49	Adherence	Mannose-sensitive hemagglutinin (MSHA type IV pilus)	mshA	3872_genes_LH49	AD
LH49	Adherence	Mannose-sensitive hemagglutinin (MSHA type IV pilus)	mshA	3873_genes_LH49	AD
LH49	Adherence	Mannose-sensitive hemagglutinin (MSHA type IV pilus)	mshC	3874_genes_LH49	AD
LH49	Adherence	Mannose-sensitive hemagglutinin (MSHA type IV pilus)	mshD	3875_genes_LH49	AD
LH49	Adherence	Mannose-sensitive hemagglutinin (MSHA type IV pilus)	mshE	3869_genes_LH49	AD
LH49	Adherence	Mannose-sensitive hemagglutinin (MSHA type IV pilus)	mshF	3871_genes_LH49	AD
LH49	Adherence	Mannose-sensitive hemagglutinin (MSHA type IV pilus)	mshG	3870_genes_LH49	AD
LH49	Adherence	Mannose-sensitive hemagglutinin (MSHA type IV pilus)	mshH	3862_genes_LH49	AD
LH49	Adherence	Mannose-sensitive hemagglutinin (MSHA type IV pilus)	mshI	3863_genes_LH49	AD
LH49	Adherence	Mannose-sensitive hemagglutinin (MSHA type IV pilus)	mshJ	3864_genes_LH49	AD
LH49	Adherence	Mannose-sensitive hemagglutinin (MSHA type IV pilus)	mshK	3865_genes_LH49	AD
LH49	Adherence	Mannose-sensitive hemagglutinin (MSHA type IV pilus)	mshL	3866_genes_LH49	AD
LH49	Adherence	Mannose-sensitive hemagglutinin (MSHA type IV pilus)	mshM	3867_genes_LH49	AD
LH49	Adherence	Mannose-sensitive hemagglutinin (MSHA type IV pilus)	mshN	3868_genes_LH49	AD
LH49	Adherence	Type IV pilus	pilB	1932_genes_LH49	AD
LH49	Adherence	Type IV pilus	pilC	1931_genes_LH49	AD
LH49	Adherence	Type IV pilus	pilD	1930_genes_LH49	AD
LH49	Antiphagocytosis	Capsular polysaccharide	cpsA	1000_genes_LH49	AP
LH49	Antiphagocytosis	Capsular polysaccharide	cpsB	999_genes_LH49	AP
LH49	Antiphagocytosis	Capsular polysaccharide	cpsC	998_genes_LH49	AP
LH49	Antiphagocytosis	Capsular polysaccharide	cpsD	997_genes_LH49	AP
LH49	Antiphagocytosis	Capsular polysaccharide	cpsE	996_genes_LH49	AP
LH49	Antiphagocytosis	Capsular polysaccharide	cpsF	995_genes_LH49	AP
LH49	Antiphagocytosis	Capsular polysaccharide	cpsG	994_genes_LH49	AP
LH49	Antiphagocytosis	Capsular polysaccharide	cpsH	993_genes_LH49	AP
LH49	Antiphagocytosis	Capsular polysaccharide	cpsI	992_genes_LH49	AP
LH49	Antiphagocytosis	Capsular polysaccharide	cpsJ	991_genes_LH49	AP
LH49	Antiphagocytosis	Capsular polysaccharide	wbfV/wcvB	1780_genes_LH49	AP
LH49	Antiphagocytosis	Capsular polysaccharide	wbfV/wcvB	5020_genes_LH49	AP
LH49	Antiphagocytosis	Capsular polysaccharide	wbfY	4771_genes_LH49	AP
LH49	Antiphagocytosis	Capsular polysaccharide	wza	809_genes_LH49	AP
LH49	Antiphagocytosis	Capsular polysaccharide	wzc	807_genes_LH49	AP
LH49	Chemotaxis and motility	Flagella	cheA	1118_genes_LH49	CM
LH49	Chemotaxis and motility	Flagella	cheB	1119_genes_LH49	CM
LH49	Chemotaxis and motility	Flagella	cheR	2755_genes_LH49	CM
LH49	Chemotaxis and motility	Flagella	cheV	2756_genes_LH49	CM
LH49	Chemotaxis and motility	Flagella	cheW	1122_genes_LH49	CM
LH49	Chemotaxis and motility	Flagella	cheY	1116_genes_LH49	CM
LH49	Chemotaxis and motility	Flagella	cheZ	1117_genes_LH49	CM
LH49	Chemotaxis and motility	Flagella	filM	1105_genes_LH49	CM
LH49	Chemotaxis and motility	Flagella	flaA	2743_genes_LH49	CM
LH49	Chemotaxis and motility	Flagella	flaB	1088_genes_LH49	CM
LH49	Chemotaxis and motility	Flagella	flaE	2191_genes_LH49	CM
LH49	Chemotaxis and motility	Flagella	flaG	1089_genes_LH49	CM
LH49	Chemotaxis and motility	Flagella	flaI	1091_genes_LH49	CM
LH49	Chemotaxis and motility	Flagella	flgA	2757_genes_LH49	CM
LH49	Chemotaxis and motility	Flagella	flgB	2754_genes_LH49	CM
LH49	Chemotaxis and motility	Flagella	flgC	2753_genes_LH49	CM
LH49	Chemotaxis and motility	Flagella	flgD	2752_genes_LH49	CM
LH49	Chemotaxis and motility	Flagella	flgE	2751_genes_LH49	CM
LH49	Chemotaxis and motility	Flagella	flgF	2750_genes_LH49	CM
LH49	Chemotaxis and motility	Flagella	flgG	2749_genes_LH49	CM
LH49	Chemotaxis and motility	Flagella	flgH	2748_genes_LH49	CM
LH49	Chemotaxis and motility	Flagella	flgI	2747_genes_LH49	CM
LH49	Chemotaxis and motility	Flagella	flgJ	2746_genes_LH49	CM
LH49	Chemotaxis and motility	Flagella	flgK	2745_genes_LH49	CM
LH49	Chemotaxis and motility	Flagella	flgL	2744_genes_LH49	CM
LH49	Chemotaxis and motility	Flagella	flgM	2758_genes_LH49	CM
LH49	Chemotaxis and motility	Flagella	flgN	2759_genes_LH49	CM
LH49	Chemotaxis and motility	Flagella	flhA	1112_genes_LH49	CM
LH49	Chemotaxis and motility	Flagella	flhB	1111_genes_LH49	CM
LH49	Chemotaxis and motility	Flagella	flhF	1113_genes_LH49	CM
LH49	Chemotaxis and motility	Flagella	flhG	1114_genes_LH49	CM
LH49	Chemotaxis and motility	Flagella	fliA	1115_genes_LH49	CM
LH49	Chemotaxis and motility	Flagella	fliD	1090_genes_LH49	CM
LH49	Chemotaxis and motility	Flagella	fliE	1097_genes_LH49	CM
LH49	Chemotaxis and motility	Flagella	fliF	1098_genes_LH49	CM
LH49	Chemotaxis and motility	Flagella	fliG	1099_genes_LH49	CM
LH49	Chemotaxis and motility	Flagella	fliH	1100_genes_LH49	CM
LH49	Chemotaxis and motility	Flagella	fliI	1101_genes_LH49	CM
LH49	Chemotaxis and motility	Flagella	fliI	5218_genes_LH49	CM
LH49	Chemotaxis and motility	Flagella	fliJ	1102_genes_LH49	CM
LH49	Chemotaxis and motility	Flagella	fliK	1103_genes_LH49	CM
LH49	Chemotaxis and motility	Flagella	fliL	1104_genes_LH49	CM
LH49	Chemotaxis and motility	Flagella	fliN	1106_genes_LH49	CM
LH49	Chemotaxis and motility	Flagella	fliO	1107_genes_LH49	CM
LH49	Chemotaxis and motility	Flagella	fliP	1108_genes_LH49	CM
LH49	Chemotaxis and motility	Flagella	fliQ	1109_genes_LH49	CM
LH49	Chemotaxis and motility	Flagella	fliR	1110_genes_LH49	CM
LH49	Chemotaxis and motility	Flagella	fliS	1092_genes_LH49	CM
LH49	Chemotaxis and motility	Flagella	flrA	1094_genes_LH49	CM
LH49	Chemotaxis and motility	Flagella	flrB	1095_genes_LH49	CM
LH49	Chemotaxis and motility	Flagella	flrC	1096_genes_LH49	CM
LH49	Chemotaxis and motility	Flagella	motA	2836_genes_LH49	CM
LH49	Chemotaxis and motility	Flagella	motB	2835_genes_LH49	CM
LH49	Chemotaxis and motility	Flagella	motX	3378_genes_LH49	CM
LH49	Chemotaxis and motility	Flagella	motY	1229_genes_LH49	CM
LH49	Iron uptake	Enterobactin receptors	irgA	1856_genes_LH49	IP
LH49	Iron uptake	Enterobactin receptors	vctA	2408_genes_LH49	IP
LH49	Iron uptake	Heme receptors	hutA	3828_genes_LH49	IP
LH49	Iron uptake	Heme receptors	hutR	938_genes_LH49	IP
LH49	Iron uptake	Periplasmic binding protein-dependent ABC transport systems	vctC	2404_genes_LH49	IP
LH49	Iron uptake	Periplasmic binding protein-dependent ABC transport systems	vctD	2402_genes_LH49	IP
LH49	Iron uptake	Periplasmic binding protein-dependent ABC transport systems	vctG	2403_genes_LH49	IP
LH49	Iron uptake	Periplasmic binding protein-dependent ABC transport systems	vctP	2401_genes_LH49	IP
LH49	Quorum sensing	Autoinducer-2	luxS	1919_genes_LH49	QS
LH49	Quorum sensing	Cholerae autoinducer-1	cqsA	2453_genes_LH49	QS
LH49	Secretion system	EPS type II secretion system	epsC	3565_genes_LH49	SS
LH49	Secretion system	EPS type II secretion system	epsE	3567_genes_LH49	SS
LH49	Secretion system	EPS type II secretion system	epsF	3568_genes_LH49	SS
LH49	Secretion system	EPS type II secretion system	epsG	3569_genes_LH49	SS
LH49	Secretion system	EPS type II secretion system	epsH	3570_genes_LH49	SS
LH49	Secretion system	EPS type II secretion system	epsI	3571_genes_LH49	SS
LH49	Secretion system	EPS type II secretion system	epsJ	3572_genes_LH49	SS
LH49	Secretion system	EPS type II secretion system	epsK	3573_genes_LH49	SS
LH49	Secretion system	EPS type II secretion system	epsL	3574_genes_LH49	SS
LH49	Secretion system	EPS type II secretion system	epsM	3575_genes_LH49	SS
LH49	Secretion system	EPS type II secretion system	epsN	3576_genes_LH49	SS
LH49	Secretion system	EPS type II secretion system	gspD	3566_genes_LH49	SS
LH49	Secretion system	T3SS1 secreted effectors	Undetermined	2204_genes_LH49	SS
LH49	Secretion system	T3SS1 secreted effectors	vopQ	3181_genes_LH49	SS
LH49	Secretion system	T3SS1 secreted effectors	vopR	3183_genes_LH49	SS
LH49	Secretion system	T3SS1 secreted effectors	vopS	3185_genes_LH49	SS
LH49	Secretion system	T3SS1	sycN	3166_genes_LH49	SS
LH49	Secretion system	T3SS1	tyeA	3167_genes_LH49	SS
LH49	Secretion system	T3SS1	vcrD	3163_genes_LH49	SS
LH49	Secretion system	T3SS1	vcrG	3161_genes_LH49	SS
LH49	Secretion system	T3SS1	vcrH	3159_genes_LH49	SS
LH49	Secretion system	T3SS1	vcrR	3162_genes_LH49	SS
LH49	Secretion system	T3SS1	vcrV	3160_genes_LH49	SS
LH49	Secretion system	T3SS1	virF	3199_genes_LH49	SS
LH49	Secretion system	T3SS1	virG	3200_genes_LH49	SS
LH49	Secretion system	T3SS1	vopB	3158_genes_LH49	SS
LH49	Secretion system	T3SS1	vopD	3157_genes_LH49	SS
LH49	Secretion system	T3SS1	vopN	3168_genes_LH49	SS
LH49	Secretion system	T3SS1	vscA	3198_genes_LH49	SS
LH49	Secretion system	T3SS1	vscB	3197_genes_LH49	SS
LH49	Secretion system	T3SS1	vscC	3196_genes_LH49	SS
LH49	Secretion system	T3SS1	vscC	5364_genes_LH49	SS
LH49	Secretion system	T3SS1	vscD	3195_genes_LH49	SS
LH49	Secretion system	T3SS1	vscF	3193_genes_LH49	SS
LH49	Secretion system	T3SS1	vscG	3192_genes_LH49	SS
LH49	Secretion system	T3SS1	vscH	3191_genes_LH49	SS
LH49	Secretion system	T3SS1	vscI	3190_genes_LH49	SS
LH49	Secretion system	T3SS1	vscJ	3189_genes_LH49	SS
LH49	Secretion system	T3SS1	vscK	3188_genes_LH49	SS
LH49	Secretion system	T3SS1	vscL	3187_genes_LH49	SS
LH49	Secretion system	T3SS1	vscN	3169_genes_LH49	SS
LH49	Secretion system	T3SS1	vscO	3170_genes_LH49	SS
LH49	Secretion system	T3SS1	vscP	3171_genes_LH49	SS
LH49	Secretion system	T3SS1	vscQ	3172_genes_LH49	SS
LH49	Secretion system	T3SS1	vscR	3173_genes_LH49	SS
LH49	Secretion system	T3SS1	vscS	3174_genes_LH49	SS
LH49	Secretion system	T3SS1	vscT	3175_genes_LH49	SS
LH49	Secretion system	T3SS1	vscU	3176_genes_LH49	SS
LH49	Secretion system	T3SS1	vscX	3165_genes_LH49	SS
LH49	Secretion system	T3SS1	vscY	3164_genes_LH49	SS
LH49	Secretion system	T3SS1	vxsC	3201_genes_LH49	SS
LH49	Secretion system	T3SS2 secreted effectors	vopA	1057_genes_LH49	SS
LH49	Secretion system	T3SS2 secreted effectors	vopC	1083_genes_LH49	SS
LH49	Secretion system	T3SS2 secreted effectors	vopL	1032_genes_LH49	SS
LH49	Secretion system	T3SS2 secreted effectors	vopT	1075_genes_LH49	SS
LH49	Secretion system	T3SS2	Undetermined	1072_genes_LH49	SS
LH49	Secretion system	T3SS2	Undetermined	1067_genes_LH49	SS
LH49	Secretion system	T3SS2	Undetermined	4662_genes_LH49	SS
LH49	Secretion system	T3SS2	Undetermined	1061_genes_LH49	SS
LH49	Secretion system	T3SS2	Undetermined	4668_genes_LH49	SS
LH49	Secretion system	T3SS2	Undetermined	1060_genes_LH49	SS
LH49	Secretion system	T3SS2	Undetermined	4669_genes_LH49	SS
LH49	Secretion system	T3SS2	Undetermined	1054_genes_LH49	SS
LH49	Secretion system	T3SS2	Undetermined	4673_genes_LH49	SS
LH49	Secretion system	T3SS2	Undetermined	1049_genes_LH49	SS
LH49	Secretion system	T3SS2	Undetermined	4678_genes_LH49	SS
LH49	Secretion system	T3SS2	Undetermined	1040_genes_LH49	SS
LH49	Secretion system	T3SS2	Undetermined	4686_genes_LH49	SS
LH49	Secretion system	T3SS2	Undetermined	1035_genes_LH49	SS
LH49	Secretion system	T3SS2	Undetermined	5207_genes_LH49	SS
LH49	Secretion system	T3SS2	Undetermined	1022_genes_LH49	SS
LH49	Secretion system	T3SS2	vcrD2	1048_genes_LH49	SS
LH49	Secretion system	T3SS2	vcrD2	4679_genes_LH49	SS
LH49	Secretion system	T3SS2	vscC2	1063_genes_LH49	SS
LH49	Secretion system	T3SS2	vscC2	4666_genes_LH49	SS
LH49	Secretion system	T3SS2	vscN2	1064_genes_LH49	SS
LH49	Secretion system	T3SS2	vscN2	4665_genes_LH49	SS
LH49	Secretion system	VAS effector proteins	vgrG-3	4712_genes_LH49	SS
LH49	Toxin	Thermolabile hemolysin	tlh	2544_genes_LH49	TX
LH49	Toxin	Thermostable direct hemolysin	tdh	1024_genes_LH49	TX
LH49	Toxin	Thermostable direct hemolysin	tdh	4265_genes_LH49	TX
LH49	Endotoxin	LOS(Haemophilus)	lgtF	5033_genes_LH49	ET
LH49	Others	O-antigen(Yersinia)	wcaG	4951_genes_LH49	OT
LH53-1	Adherence	Mannose-sensitive hemagglutinin (MSHA type IV pilus)	mshA	3888_genes_LH53-1	AD
LH53-1	Adherence	Mannose-sensitive hemagglutinin (MSHA type IV pilus)	mshA	3889_genes_LH53-1	AD
LH53-1	Adherence	Mannose-sensitive hemagglutinin (MSHA type IV pilus)	mshC	3890_genes_LH53-1	AD
LH53-1	Adherence	Mannose-sensitive hemagglutinin (MSHA type IV pilus)	mshD	3891_genes_LH53-1	AD
LH53-1	Adherence	Mannose-sensitive hemagglutinin (MSHA type IV pilus)	mshE	3885_genes_LH53-1	AD
LH53-1	Adherence	Mannose-sensitive hemagglutinin (MSHA type IV pilus)	mshF	3887_genes_LH53-1	AD
LH53-1	Adherence	Mannose-sensitive hemagglutinin (MSHA type IV pilus)	mshG	3886_genes_LH53-1	AD
LH53-1	Adherence	Mannose-sensitive hemagglutinin (MSHA type IV pilus)	mshH	3878_genes_LH53-1	AD
LH53-1	Adherence	Mannose-sensitive hemagglutinin (MSHA type IV pilus)	mshI	3879_genes_LH53-1	AD
LH53-1	Adherence	Mannose-sensitive hemagglutinin (MSHA type IV pilus)	mshJ	3880_genes_LH53-1	AD
LH53-1	Adherence	Mannose-sensitive hemagglutinin (MSHA type IV pilus)	mshK	3881_genes_LH53-1	AD
LH53-1	Adherence	Mannose-sensitive hemagglutinin (MSHA type IV pilus)	mshL	3882_genes_LH53-1	AD
LH53-1	Adherence	Mannose-sensitive hemagglutinin (MSHA type IV pilus)	mshM	3883_genes_LH53-1	AD
LH53-1	Adherence	Mannose-sensitive hemagglutinin (MSHA type IV pilus)	mshN	3884_genes_LH53-1	AD
LH53-1	Adherence	Type IV pilus	pilB	403_genes_LH53-1	AD
LH53-1	Adherence	Type IV pilus	pilC	404_genes_LH53-1	AD
LH53-1	Adherence	Type IV pilus	pilD	405_genes_LH53-1	AD
LH53-1	Antiphagocytosis	Capsular polysaccharide	cpsA	1366_genes_LH53-1	AP
LH53-1	Antiphagocytosis	Capsular polysaccharide	cpsB	1365_genes_LH53-1	AP
LH53-1	Antiphagocytosis	Capsular polysaccharide	cpsC	1364_genes_LH53-1	AP
LH53-1	Antiphagocytosis	Capsular polysaccharide	cpsD	1363_genes_LH53-1	AP
LH53-1	Antiphagocytosis	Capsular polysaccharide	cpsE	1362_genes_LH53-1	AP
LH53-1	Antiphagocytosis	Capsular polysaccharide	cpsF	1361_genes_LH53-1	AP
LH53-1	Antiphagocytosis	Capsular polysaccharide	cpsG	1360_genes_LH53-1	AP
LH53-1	Antiphagocytosis	Capsular polysaccharide	cpsH	1359_genes_LH53-1	AP
LH53-1	Antiphagocytosis	Capsular polysaccharide	cpsI	1358_genes_LH53-1	AP
LH53-1	Antiphagocytosis	Capsular polysaccharide	cpsJ	1357_genes_LH53-1	AP
LH53-1	Antiphagocytosis	Capsular polysaccharide	wbfV/wcvB	4841_genes_LH53-1	AP
LH53-1	Antiphagocytosis	Capsular polysaccharide	wbfV/wcvB	786_genes_LH53-1	AP
LH53-1	Antiphagocytosis	Capsular polysaccharide	wbfY	4936_genes_LH53-1	AP
LH53-1	Antiphagocytosis	Capsular polysaccharide	wza	1175_genes_LH53-1	AP
LH53-1	Antiphagocytosis	Capsular polysaccharide	wzc	1173_genes_LH53-1	AP
LH53-1	Chemotaxis and motility	Flagella	cheA	113_genes_LH53-1	CM
LH53-1	Chemotaxis and motility	Flagella	cheB	112_genes_LH53-1	CM
LH53-1	Chemotaxis and motility	Flagella	cheR	2606_genes_LH53-1	CM
LH53-1	Chemotaxis and motility	Flagella	cheV	2605_genes_LH53-1	CM
LH53-1	Chemotaxis and motility	Flagella	cheW	109_genes_LH53-1	CM
LH53-1	Chemotaxis and motility	Flagella	cheY	115_genes_LH53-1	CM
LH53-1	Chemotaxis and motility	Flagella	cheZ	114_genes_LH53-1	CM
LH53-1	Chemotaxis and motility	Flagella	filM	126_genes_LH53-1	CM
LH53-1	Chemotaxis and motility	Flagella	flaA	2618_genes_LH53-1	CM
LH53-1	Chemotaxis and motility	Flagella	flaB	143_genes_LH53-1	CM
LH53-1	Chemotaxis and motility	Flagella	flaD	144_genes_LH53-1	CM
LH53-1	Chemotaxis and motility	Flagella	flaE	145_genes_LH53-1	CM
LH53-1	Chemotaxis and motility	Flagella	flaG	142_genes_LH53-1	CM
LH53-1	Chemotaxis and motility	Flagella	flaI	140_genes_LH53-1	CM
LH53-1	Chemotaxis and motility	Flagella	flgA	2604_genes_LH53-1	CM
LH53-1	Chemotaxis and motility	Flagella	flgB	2607_genes_LH53-1	CM
LH53-1	Chemotaxis and motility	Flagella	flgC	2608_genes_LH53-1	CM
LH53-1	Chemotaxis and motility	Flagella	flgD	2609_genes_LH53-1	CM
LH53-1	Chemotaxis and motility	Flagella	flgE	2610_genes_LH53-1	CM
LH53-1	Chemotaxis and motility	Flagella	flgF	2611_genes_LH53-1	CM
LH53-1	Chemotaxis and motility	Flagella	flgG	2612_genes_LH53-1	CM
LH53-1	Chemotaxis and motility	Flagella	flgH	2613_genes_LH53-1	CM
LH53-1	Chemotaxis and motility	Flagella	flgI	2614_genes_LH53-1	CM
LH53-1	Chemotaxis and motility	Flagella	flgJ	2615_genes_LH53-1	CM
LH53-1	Chemotaxis and motility	Flagella	flgK	2616_genes_LH53-1	CM
LH53-1	Chemotaxis and motility	Flagella	flgL	2617_genes_LH53-1	CM
LH53-1	Chemotaxis and motility	Flagella	flgM	2603_genes_LH53-1	CM
LH53-1	Chemotaxis and motility	Flagella	flgN	2602_genes_LH53-1	CM
LH53-1	Chemotaxis and motility	Flagella	flhA	119_genes_LH53-1	CM
LH53-1	Chemotaxis and motility	Flagella	flhB	120_genes_LH53-1	CM
LH53-1	Chemotaxis and motility	Flagella	flhF	118_genes_LH53-1	CM
LH53-1	Chemotaxis and motility	Flagella	flhG	117_genes_LH53-1	CM
LH53-1	Chemotaxis and motility	Flagella	fliA	116_genes_LH53-1	CM
LH53-1	Chemotaxis and motility	Flagella	fliD	141_genes_LH53-1	CM
LH53-1	Chemotaxis and motility	Flagella	fliE	134_genes_LH53-1	CM
LH53-1	Chemotaxis and motility	Flagella	fliF	133_genes_LH53-1	CM
LH53-1	Chemotaxis and motility	Flagella	fliG	132_genes_LH53-1	CM
LH53-1	Chemotaxis and motility	Flagella	fliH	131_genes_LH53-1	CM
LH53-1	Chemotaxis and motility	Flagella	fliI	130_genes_LH53-1	CM
LH53-1	Chemotaxis and motility	Flagella	fliI	5254_genes_LH53-1	CM
LH53-1	Chemotaxis and motility	Flagella	fliJ	129_genes_LH53-1	CM
LH53-1	Chemotaxis and motility	Flagella	fliK	128_genes_LH53-1	CM
LH53-1	Chemotaxis and motility	Flagella	fliL	127_genes_LH53-1	CM
LH53-1	Chemotaxis and motility	Flagella	fliN	125_genes_LH53-1	CM
LH53-1	Chemotaxis and motility	Flagella	fliO	124_genes_LH53-1	CM
LH53-1	Chemotaxis and motility	Flagella	fliP	123_genes_LH53-1	CM
LH53-1	Chemotaxis and motility	Flagella	fliQ	122_genes_LH53-1	CM
LH53-1	Chemotaxis and motility	Flagella	fliR	121_genes_LH53-1	CM
LH53-1	Chemotaxis and motility	Flagella	fliS	139_genes_LH53-1	CM
LH53-1	Chemotaxis and motility	Flagella	flrA	137_genes_LH53-1	CM
LH53-1	Chemotaxis and motility	Flagella	flrB	136_genes_LH53-1	CM
LH53-1	Chemotaxis and motility	Flagella	flrC	135_genes_LH53-1	CM
LH53-1	Chemotaxis and motility	Flagella	motA	2525_genes_LH53-1	CM
LH53-1	Chemotaxis and motility	Flagella	motB	2526_genes_LH53-1	CM
LH53-1	Chemotaxis and motility	Flagella	motX	3831_genes_LH53-1	CM
LH53-1	Chemotaxis and motility	Flagella	motY	1963_genes_LH53-1	CM
LH53-1	Iron uptake	Enterobactin receptors	irgA	479_genes_LH53-1	IP
LH53-1	Iron uptake	Enterobactin receptors	vctA	1117_genes_LH53-1	IP
LH53-1	Iron uptake	Heme receptors	hutA	2979_genes_LH53-1	IP
LH53-1	Iron uptake	Heme receptors	hutR	1304_genes_LH53-1	IP
LH53-1	Iron uptake	Periplasmic binding protein-dependent ABC transport systems	vctC	1113_genes_LH53-1	IP
LH53-1	Iron uptake	Periplasmic binding protein-dependent ABC transport systems	vctD	1111_genes_LH53-1	IP
LH53-1	Iron uptake	Periplasmic binding protein-dependent ABC transport systems	vctG	1112_genes_LH53-1	IP
LH53-1	Iron uptake	Periplasmic binding protein-dependent ABC transport systems	vctP	1110_genes_LH53-1	IP
LH53-1	Quorum sensing	Autoinducer-2	luxS	416_genes_LH53-1	QS
LH53-1	Quorum sensing	Cholerae autoinducer-1	cqsA	1162_genes_LH53-1	QS
LH53-1	Secretion system	EPS type II secretion system	epsC	3616_genes_LH53-1	SS
LH53-1	Secretion system	EPS type II secretion system	epsE	3618_genes_LH53-1	SS
LH53-1	Secretion system	EPS type II secretion system	epsF	3619_genes_LH53-1	SS
LH53-1	Secretion system	EPS type II secretion system	epsG	3620_genes_LH53-1	SS
LH53-1	Secretion system	EPS type II secretion system	epsH	3621_genes_LH53-1	SS
LH53-1	Secretion system	EPS type II secretion system	epsI	3622_genes_LH53-1	SS
LH53-1	Secretion system	EPS type II secretion system	epsJ	3623_genes_LH53-1	SS
LH53-1	Secretion system	EPS type II secretion system	epsK	3624_genes_LH53-1	SS
LH53-1	Secretion system	EPS type II secretion system	epsL	3625_genes_LH53-1	SS
LH53-1	Secretion system	EPS type II secretion system	epsM	3626_genes_LH53-1	SS
LH53-1	Secretion system	EPS type II secretion system	epsN	3627_genes_LH53-1	SS
LH53-1	Secretion system	EPS type II secretion system	gspD	3617_genes_LH53-1	SS
LH53-1	Secretion system	T3SS1 secreted effectors	Undetermined	913_genes_LH53-1	SS
LH53-1	Secretion system	T3SS1 secreted effectors	vopQ	3298_genes_LH53-1	SS
LH53-1	Secretion system	T3SS1 secreted effectors	vopR	3296_genes_LH53-1	SS
LH53-1	Secretion system	T3SS1 secreted effectors	vopS	3294_genes_LH53-1	SS
LH53-1	Secretion system	T3SS1	sycN	3313_genes_LH53-1	SS
LH53-1	Secretion system	T3SS1	tyeA	3312_genes_LH53-1	SS
LH53-1	Secretion system	T3SS1	vcrD	3316_genes_LH53-1	SS
LH53-1	Secretion system	T3SS1	vcrG	3318_genes_LH53-1	SS
LH53-1	Secretion system	T3SS1	vcrH	3320_genes_LH53-1	SS
LH53-1	Secretion system	T3SS1	vcrR	3317_genes_LH53-1	SS
LH53-1	Secretion system	T3SS1	vcrV	3319_genes_LH53-1	SS
LH53-1	Secretion system	T3SS1	virF	3280_genes_LH53-1	SS
LH53-1	Secretion system	T3SS1	virG	3279_genes_LH53-1	SS
LH53-1	Secretion system	T3SS1	vopB	3321_genes_LH53-1	SS
LH53-1	Secretion system	T3SS1	vopD	3322_genes_LH53-1	SS
LH53-1	Secretion system	T3SS1	vopN	3311_genes_LH53-1	SS
LH53-1	Secretion system	T3SS1	vscA	3281_genes_LH53-1	SS
LH53-1	Secretion system	T3SS1	vscB	3282_genes_LH53-1	SS
LH53-1	Secretion system	T3SS1	vscC	3283_genes_LH53-1	SS
LH53-1	Secretion system	T3SS1	vscC	5394_genes_LH53-1	SS
LH53-1	Secretion system	T3SS1	vscD	3284_genes_LH53-1	SS
LH53-1	Secretion system	T3SS1	vscF	3286_genes_LH53-1	SS
LH53-1	Secretion system	T3SS1	vscG	3287_genes_LH53-1	SS
LH53-1	Secretion system	T3SS1	vscH	3288_genes_LH53-1	SS
LH53-1	Secretion system	T3SS1	vscI	3289_genes_LH53-1	SS
LH53-1	Secretion system	T3SS1	vscJ	3290_genes_LH53-1	SS
LH53-1	Secretion system	T3SS1	vscK	3291_genes_LH53-1	SS
LH53-1	Secretion system	T3SS1	vscL	3292_genes_LH53-1	SS
LH53-1	Secretion system	T3SS1	vscN	3310_genes_LH53-1	SS
LH53-1	Secretion system	T3SS1	vscO	3309_genes_LH53-1	SS
LH53-1	Secretion system	T3SS1	vscP	3308_genes_LH53-1	SS
LH53-1	Secretion system	T3SS1	vscQ	3307_genes_LH53-1	SS
LH53-1	Secretion system	T3SS1	vscR	3306_genes_LH53-1	SS
LH53-1	Secretion system	T3SS1	vscS	3305_genes_LH53-1	SS
LH53-1	Secretion system	T3SS1	vscT	3304_genes_LH53-1	SS
LH53-1	Secretion system	T3SS1	vscU	3303_genes_LH53-1	SS
LH53-1	Secretion system	T3SS1	vscX	3314_genes_LH53-1	SS
LH53-1	Secretion system	T3SS1	vscY	3315_genes_LH53-1	SS
LH53-1	Secretion system	T3SS1	vxsC	3278_genes_LH53-1	SS
LH53-1	Secretion system	T3SS2 secreted effectors	vopA	1423_genes_LH53-1	SS
LH53-1	Secretion system	T3SS2 secreted effectors	vopC	1449_genes_LH53-1	SS
LH53-1	Secretion system	T3SS2 secreted effectors	vopL	1398_genes_LH53-1	SS
LH53-1	Secretion system	T3SS2 secreted effectors	vopT	1441_genes_LH53-1	SS
LH53-1	Secretion system	T3SS2	Undetermined	1438_genes_LH53-1	SS
LH53-1	Secretion system	T3SS2	Undetermined	1433_genes_LH53-1	SS
LH53-1	Secretion system	T3SS2	Undetermined	4664_genes_LH53-1	SS
LH53-1	Secretion system	T3SS2	Undetermined	1427_genes_LH53-1	SS
LH53-1	Secretion system	T3SS2	Undetermined	4670_genes_LH53-1	SS
LH53-1	Secretion system	T3SS2	Undetermined	1426_genes_LH53-1	SS
LH53-1	Secretion system	T3SS2	Undetermined	4671_genes_LH53-1	SS
LH53-1	Secretion system	T3SS2	Undetermined	1420_genes_LH53-1	SS
LH53-1	Secretion system	T3SS2	Undetermined	4675_genes_LH53-1	SS
LH53-1	Secretion system	T3SS2	Undetermined	1415_genes_LH53-1	SS
LH53-1	Secretion system	T3SS2	Undetermined	4680_genes_LH53-1	SS
LH53-1	Secretion system	T3SS2	Undetermined	1406_genes_LH53-1	SS
LH53-1	Secretion system	T3SS2	Undetermined	4688_genes_LH53-1	SS
LH53-1	Secretion system	T3SS2	Undetermined	1401_genes_LH53-1	SS
LH53-1	Secretion system	T3SS2	Undetermined	5156_genes_LH53-1	SS
LH53-1	Secretion system	T3SS2	Undetermined	1388_genes_LH53-1	SS
LH53-1	Secretion system	T3SS2	vcrD2	1414_genes_LH53-1	SS
LH53-1	Secretion system	T3SS2	vcrD2	4681_genes_LH53-1	SS
LH53-1	Secretion system	T3SS2	vscC2	1429_genes_LH53-1	SS
LH53-1	Secretion system	T3SS2	vscC2	4668_genes_LH53-1	SS
LH53-1	Secretion system	T3SS2	vscN2	1430_genes_LH53-1	SS
LH53-1	Secretion system	T3SS2	vscN2	4667_genes_LH53-1	SS
LH53-1	Secretion system	VAS effector proteins	vgrG-3	4907_genes_LH53-1	SS
LH53-1	Toxin	Thermolabile hemolysin	tlh	2704_genes_LH53-1	TX
LH53-1	Toxin	Thermostable direct hemolysin	tdh	1390_genes_LH53-1	TX
LH53-1	Toxin	Thermostable direct hemolysin	tdh	4260_genes_LH53-1	TX
LH53-1	Endotoxin	LOS(Haemophilus)	lgtF	5091_genes_LH53-1	ET
LH53-1	Others	O-antigen(Yersinia)	wcaG	4848_genes_LH53-1	OT

## Sheet: Table S5
TABLE S5. Predicted antimicrobial resistance factors detected for each of the nine V. parahaemolyticus genomes assembled in this study.
Isolate	Resistance genes	Antimicrobial	Class
BA37P5	blaCARB-29, blaCARB-33, blaCARB-41	ampicillin	beta-lactam
		amoxicillin	beta-lactam
		piperacillin	beta-lactam
BA072	blaCARB-26	piperacillin	beta-lactam
		amoxicillin	beta-lactam
		ampicillin	beta-lactam
BA94C2	blaCARB-44, blaCARB-46	ampicillin	beta-lactam
		amoxicillin	beta-lactam
		piperacillin	beta-lactam
BA095	blaCARB-43, blaCARB-35	amoxicillin	beta-lactam
		ampicillin	beta-lactam
		piperacillin	beta-lactam
BA110	blaCARB-41, blaCARB-33, blaCARB-29	piperacillin	beta-lactam
		ampicillin	beta-lactam
		amoxicillin	beta-lactam
BA124	tet(B), blaCARB-29, blaCARB-33, blaCARB-41	doxycycline	tetracycline
		tetracycline	tetracycline
		minocycline	tetracycline
		amoxicillin	beta-lactam
		piperacillin	beta-lactam
		ampicillin	beta-lactam
LH47-1	blaCARB-44, blaCARB-46	ampicillin	beta-lactam
		amoxicillin	beta-lactam
		piperacillin	beta-lactam
LH49	blaCARB-44, blaCARB-46	amoxicillin	beta-lactam
		piperacillin	beta-lactam
		ampicillin	beta-lactam
LH53-1	blaCARB-44, blaCARB-46	piperacillin	beta-lactam
		ampicillin	beta-lactam
		amoxicillin	beta-lactam

## Sheet: Table S6
TABLE S6. Identity and coverage percentage for each element of the secretion systems (T3SS1, T3SS2, T6SS1 and T6SS2) for each of the nine V. parahaemolyticus genomes assembled in this study and the reference genome RIMD2210633.
Color keys for the filled cells appear at the right of the table.
pident = Percent Identity, coverage = Percent horizontal coverage. sseqid correspond to the gen id based on the reference plasmid annotation.
T3SS1
sseqid	name	product	BA072		BA095		BA124		BA110		BA37P5		BA94C2		LH47-1		LH49		LH53-1		VpRIMD22106			%iden	Covert
			pident	coverage	pident	coverage	pident	coverage	pident	coverage	pident	coverage	pident	coverage	pident	coverage	pident	coverage	pident	coverage	pident	coverage		100-99.4	97-100
T3SS1VpRIMD_00001	acnD	2-methylcitrate dehydratase (2-methyl-trans-aconitate forming)	94.753	100	95.7205	61.3426	95.2335	94.483	96.283	77.7971	96.09	77.7971	96.457	85.0502	96.855	58.3333	96.6115	85.0502	96.4955	85.0502	100	100		98.5-98.4	97-100
T3SS1VpRIMD_00002	prpC	2-methylcitrate synthase	98.075	100	97.638	100	97.988	100	97.813	100	97.813	100	98.513	100	98.513	100	98.513	100	98.513	100	100	100		97.5-97.4	97-100
T3SS1VpRIMD_00003	prpB	2-methylisocitrate lyase	98.551	100	96.99	100	97.436	100	96.767	100	96.767	100	97.547	100	97.547	100	97.547	100	97.547	100	100	100		96.5-96.4	97-100
T3SS1VpRIMD_00004	GntR	GntR family transcriptional regulator	98.88	100	99.44	100	99.72	100	99.3	100	99.3	100	99.3	100	99.3	100	99.3	100	99.3	100	100	100		95.5-95.4	97-100
T3SS1VpRIMD_00005	COG3791	aldehyde-activating protein	98.747	100	98.496	100	99.248	100	97.995	100	97.995	100	98.246	100	98.246	100	98.246	100	98.246	100	100	100		80-94.9	97-100
T3SS1VpRIMD_00006	TctC	tripartite tricarboxylate transporter substrate binding protein	98.045	100	98.971	100	98.148	100	98.251	100	98.251	100	99.486	100	99.486	100	99.486	100	99.486	100	100	100		100-99.4	80-97
T3SS1VpRIMD_00007	TctB	tripartite tricarboxylate transporter TctB family protein	99.394	100	98.788	100	98.788	100	98.788	100	98.788	100	98.586	100	98.586	100	98.586	100	98.586	100	100	100		98.5-98.4	80-97
T3SS1VpRIMD_00008	COG3333	tripartite tricarboxylate transporter permease	98.887	100	98.9355	56.0576	98.821	100	98.363	100	98.363	100	98.166	100	98.166	100	98.166	100	98.166	100	100	100		97.5-97.4	80-97
T3SS1VpRIMD_00009	TauE	sulfite exporter TauE/SafE family protein	98.054	100	98.9625	100	97.147	100	96.887	100	96.887	100	97.536	100	97.536	100	97.536	100	97.536	100	100	100		96.5-96.4	80-97
T3SS1VpRIMD_00010	PBP2_TAXI_TRAP_like_3	TAXI family TRAP transporter solute-binding subunit	98.765	100	98.872	58.4362	98.765	100	98.354	100	98.354	100	98.457	100	98.457	100	98.457	100	98.457	100	100	100		95.5-95.4	80-97
T3SS1VpRIMD_00011	vopD	type III secretion system translocon subunit VopD	99.104	100	99.204	100	98.905	100	99.204	100	99.204	100	99.303	100	99.303	100	99.303	100	99.303	100	100	100		80-94.9	80-97
T3SS1VpRIMD_00012	vopB	type III secretion system translocon subunit VopB	98.917	100	98.75	100	96.7095	46.875	98.75	100	98.75	100	99.417	100	99.417	100	99.417	100	99.417	100	100	100		100-99.4	50-80
T3SS1VpRIMD_00013	vcrH	SycD/LcrH family type III secretion system chaperone VcrH	99.796	100	100	54.09	100	100	99.796	100	99.796	100	100	100	100	100	100	100	100	100	100	100		98.5-98.4	50-80
T3SS1VpRIMD_00014	vcrV	type III secretion system needle tip protein VcrV	97.25	100	93.7857	44.3894	94.737	100.33	95.285	100.33	95.285	100.33	97.8	100	97.8	100	97.8	100	97.8	100	100	100		97.5-97.4	50-80
T3SS1VpRIMD_00015	vcrG	LcrG family type III secretion system chaperone VcrG	99.298	100	98.596	100	98.947	100	100	100	100	100	99.649	100	99.649	100	99.649	100	99.649	100	100	100		96.5-96.4	50-80
T3SS1VpRIMD_00016	vcrR	LcrR family type III secretion system chaperone VcrR	98.551	100	97.343	100	98.551	100	98.309	100	98.309	100	98.792	100	98.792	100	98.792	100	98.792	100	100	100		95.5-95.4	50-80
T3SS1VpRIMD_00017	vcrD	EscV/YscV/HrcV family type III secretion system export apparatus protein	98.159	100	98.2875	75.2361	97.923	100	98.867	100	98.867	100	98.253	100	98.253	100	98.253	100	98.253	100	100	100		80-94.9	50-80
T3SS1VpRIMD_00018	vscY	type III secretion system chaperone VscY	98.551	100	99.2755	100	98.551	100	97.681	100	97.681	100	97.681	100	97.681	100	97.681	100	97.681	100	100	100
T3SS1VpRIMD_00019	vscX	type III secretion system protein VscX	97.619	100	98.016	100	97.619	100	97.884	100	97.884	100	97.884	100	97.884	100	97.884	100	97.884	100	100	100
T3SS1VpRIMD_00020	sycN	type III secretion chaperone SycN	97.849	100	98.5215	100	98.387	100	98.118	100	98.118	100	97.849	100	97.849	100	97.849	100	97.849	100	100	100
T3SS1VpRIMD_00021	tyeA	type III secretion effector delivery regulator, TyeA family	99.298	100	100	66.4912	99.649	100	99.649	100	99.649	100	99.298	100	99.298	100	99.298	100	99.298	100	100	100
T3SS1VpRIMD_00022	vopN	SctW family type III secretion system gatekeeper subunit VopN	99.441	100	99.105	100	98.434	100	98.546	100	98.546	100	98.434	100	98.434	100	98.434	100	98.434	100	100	100
T3SS1VpRIMD_00023	yscN_1	type III secretion system ATPase	98.16	100	97.819	100	98.091	100	97.751	100	97.751	100	97.955	100	97.955	100	97.955	100	97.955	100	100	100
T3SS1VpRIMD_00024	vscO	type III secretion system central stalk protein VscO	99.784	100	99.567	100	99.892	54.1126	99.784	100	99.784	100	99.134	100	99.134	100	99.134	100	99.134	100	100	100
T3SS1VpRIMD_00025	vscP	type III secretion system needle length determinant VscP	97.614	100	96.793	100	97.6885	100	96.719	100	96.719	100	96.793	100	96.793	100	96.793	100	96.793	100	100	100
T3SS1VpRIMD_00026	vscQ	SctQ family type III secretion system cytoplasmic ring protein VscQ	98.654	100	98.965	100	98.2425	61.3872	98.758	100	98.758	100	98.758	100	98.758	100	98.758	100	98.758	100	100	100
T3SS1VpRIMD_00027	vscR	SctR family type III secretion system export apparatus subunit VscR	98.31	100	98.618	100	99.232	100	98.771	100	98.771	100	98.31	100	98.31	100	98.31	100	98.31	100	100	100
T3SS1VpRIMD_00028	vscS	SctS family type III secretion system export apparatus subunit VscS	99.625	100	98.876	100	98.876	100	99.251	100	99.251	100	98.502	100	98.502	100	98.502	100	98.502	100	100	100
T3SS1VpRIMD_00029	vscT	SctT family type III secretion system export apparatus subunit VscT	99.109	100	98.728	100	98.728	100	98.728	100	98.728	100	98.601	100	98.601	100	98.601	100	98.601	100	100	100
T3SS1VpRIMD_00030	vscU	SctU family type III secretion system export apparatus subunit VscU	98.201	100	98.174	66.2879	98.325	65.483	98.412	65.5303	98.412	65.5303	98.201	100	98.201	100	98.201	100	98.201	100	100	100
T3SS1VpRIMD_00031	HTH_1	LysR family transcriptional regulator	98.693	100	100	100	99.891	100	100	100	100	100	98.911	100	98.911	100	98.911	100	98.911	100	100	100
T3SS1VpRIMD_00032	FrsA	alpha/beta hydrolase	98.251	100	99.891	100	100	100	100	100	100	100	97.705	100	97.705	100	97.705	100	97.705	100	100	100
T3SS1VpRIMD_00033	VP1678	alpha/beta hydrolase	98.509	100	89.521	60.6496	100	100	100	100	100	100	98.7315	77.7423	98.7315	77.7423	98.7315	77.7423	98.6785	77.7423	100	100
T3SS1VpRIMD_00034		hypothetical protein	98.405	100	99.841	100	100	100	100	100	100	100	99.2025	100	99.2025	100	99.2025	100	99.2025	100	100	100
T3SS1VpRIMD_00035	vopQ	type III secretion system effector VopQ	98.377	100	98.0935	85.5646	98.3235	85.5646	98.6	99.4591	98.6	99.4591	97.986	56.998	97.986	56.998	97.986	56.998	97.986	56.998	100	100
T3SS1VpRIMD_00036	vecA	CesT family type III secretion system chaperone VecA	99.129	100	98.911	100	98.693	100	99.346	100	99.346	100	99.129	100	99.129	100	99.129	100	99.129	100	100	100
T3SS1VpRIMD_00037	vopR	type III secretion system effector VopR	98.262	100	98.6985	63.0879	98.569	100	98.875	100	98.875	100	98.466	100	98.466	100	98.466	100	98.466	100	100	100
T3SS1VpRIMD_00038	T3SC_I-like	type III secretion system chaperone	99.111	100	98.778	100	98.889	100	99.556	100	99.556	100	99.333	100	99.333	100	99.333	100	99.333	100	100	100
T3SS1VpRIMD_00039	vopS	T3SS effector adenosine monophosphate-protein transferase VopS	98.797	100	98.7945	77.4055	98.969	100	98.969	100	98.969	100	98.196	100	98.196	100	98.196	100	98.196	100	100	100
T3SS1VpRIMD_00040	T3SC_I_like	CesT family type III secretion system chaperone	96.528	100.699	99.301	100	98.601	100	99.068	100	99.068	100	97.454	100.699	97.454	100.699	97.454	100.699	97.454	100.699	100	100
T3SS1VpRIMD_00041	vscL	SctL family type III secretion system stator protein VscL	99.061	100	99.218	100	99.687	100	99.687	100	99.687	100	99.687	100	99.687	100	99.687	100	99.687	100	100	100
T3SS1VpRIMD_00042	vscK	SctK family type III secretion system sorting platform protein VscK	98.799	100	98.649	100	98.799	100	98.348	100	98.348	100	99.399	100	99.399	100	99.399	100	99.399	100	100	100
T3SS1VpRIMD_00043	vscJ	SctJ family type III secretion inner membrane ring lipoprotein Vsc	98.795	100	98.26	100	98.26	100	98.394	100	98.394	100	98.527	100	98.527	100	98.527	100	98.527	100	100	100
T3SS1VpRIMD_00044	vscI	SctI family type III secretion system inner rod subunit VscI	99.42	100	99.42	100	99.13	100	99.13	100	99.13	100	99.71	100	99.71	100	99.71	100	99.71	100	100	100
T3SS1VpRIMD_00045	vscH	YopR family T3SS polymerization control protein VscH	98.884	100	98.405	100	99.203	100	98.884	100	98.884	100	99.043	100	99.043	100	99.043	100	99.043	100	100	100
T3SS1VpRIMD_00046	vscG	YscG family type III secretion system chaperone VscG	98.333	100	97.778	100	98.889	100	98.056	100	98.056	100	98.611	100	98.611	100	98.611	100	98.611	100	100	100
T3SS1VpRIMD_00047	vscF	type III secretion system needle filament protein VscF	99.197	100	97.59	100	90.8	100.402	98.795	100	98.795	100	100	100	100	100	100	100	100	100	100	100
T3SS1VpRIMD_00048	T3SS_needle_E	EscE/YscE/SsaE family type III secretion system needle protein co-chaperone	99.524	100	98.095	100	99.048	100	99.524	100	99.524	100	100	100	100	100	100	100	100	100	100	100
T3SS1VpRIMD_00049	vscD	SctD family type III secretion system inner membrane ring subunit VscD	98.925	100	99.386	100	98.925	100	98.925	100	98.925	100	99.309	100	99.309	100	99.309	100	99.309	100	100	100
T3SS1VpRIMD_00050	vscC	SctC family type III secretion system outer membrane ring subunit VscC	98.092	100	97.986	100	98.201	78.9613	98.251	100	98.251	100	98.5285	88.3148	98.5815	88.3148	98.5815	88.3148	98.5285	88.3148	100	100
T3SS1VpRIMD_00051	vscB	YscB family type III secretion system chaperone VscB	98.834	100	98.601	100	99.2145	94.5221	98.601	100	98.601	100	99.068	100	99.068	100	99.068	100	99.068	100	100	100
T3SS1VpRIMD_00052	esxD	type III secretion system regulon anti-activator ExsD	99.185	100	98.981	100	99.286	100	99.185	100	99.185	100	98.981	100	98.981	100	98.981	100	98.981	100	100	100
T3SS1VpRIMD_00053	exsA	type III secretion system transcriptional regulator ExsA	98.839	100	98.955	100	98.955	100	99.071	100	99.071	100	99.187	100	99.187	100	99.187	100	99.187	100	100	100
T3SS1VpRIMD_00054	YscW	YscW family type III secretion system pilotin	98.801	100	99.52	100	97.602	100	97.842	100	97.842	100	99.041	100	99.041	100	99.041	100	99.041	100	100	100
T3SS1VpRIMD_00055	exsC	type III secretion system regulatory chaperone ExsC	99.105	100	99.553	100	99.105	100	99.553	100	99.553	100	99.776	100	99.776	100	99.776	100	99.776	100	100	100
T3SS1VpRIMD_00056	exsE2	T3SS regulon translocated regulator ExsE2	98.077	100	97.756	100	97.436	100	98.077	100	98.077	100	98.397	100	98.397	100	98.397	100	98.397	100	100	100
T3SS1VpRIMD_00057	ALDH_ACDHII_AcoD-like	Aldehyde dehydrogenase	98.356	100	97.83	100	99.211	100	97.699	100	97.699	100	98.225	100	98.225	100	98.225	100	98.225	100	100	100
T3SS1VpRIMD_00058	AcoR	sigma-54-dependent Fis family transcriptional regulator	97.956	100	99.319	100	97.842	100	98.751	100	98.751	100	98.864	100	98.864	100	98.864	100	98.864	100	100	100
T3SS1VpRIMD_00059		hypothetical protein	100	100	100	100	100	100	100	100	100	100	100	100	100	100	100	100	100	100	100	100
T3SS1VpRIMD_00060		hypothetical protein	99.477	94.1176	99.265	100	99.2645	100	99.02	100	99.02	100	100	100	100	100	100	100	100	100	100	100
T3SS1VpRIMD_00061		hypothetical protein	100	100	100	100	100	100	99.1935	100	99.1935	100	99.462	100	99.462	100	99.462	100	99.462	100	100	100
T3SS1VpRIMD_00062		hypothetical protein	100	100	95.63	94.3243	95.427	94.3243	99.3695	100	99.3695	100	100	100	100	100	100	100	100	100	100	100
T3SS1VpRIMD_00063	gnd	decarboxylating NADP(+)-dependent phosphogluconate dehydrogenase	98.827	100	98.9935	56.5908	98.758	100	97.443	74.4997	97.443	74.4997	98.206	100	98.206	100	98.206	100	98.206	100	100	100
T3SS1VpRIMD_00064	pgl	6-phosphogluconolactonase	98.605	100	98.884	100	98.605	100	99.442	100	99.442	100	98.884	100	98.884	100	98.884	100	98.884	100	100	100
T3SS1VpRIMD_00065	zwf	Glucose-6-phosphate 1-dehydrogenase	98.869	100	98.47	100	98.935	100	99.667	100	99.667	100	98.669	100	98.669	100	98.669	100	98.669	100	100	100
T3SS1VpRIMD_00066	CitB	response regulator	99.127	100	97.38	100	99.127	100	99.127	100	99.127	100	98.108	100	98.108	100	98.108	100	98.108	100	100	100
T3SS2
sseqid	name	product	BA072		BA095		BA124		BA110		BA37P5		BA94C2		LH47-1		LH49		LH53-1		VpRIMD22106
			pident	coverage	pident	coverage	pident	coverage	pident	coverage	pident	coverage	pident	coverage	pident	coverage	pident	coverage	pident	coverage	pident	coverage
T3SS2VpRIMD_00001	hxsB	His-Xaa-Ser system radical SAM maturase HxsB	100	100	100	100	100	100	100	100	100	100	100	100	100	100	100	100	100	100	100	100
T3SS2VpRIMD_00002	hxsC	His-Xaa-Ser system radical SAM maturase HxsC	100	100	100	100	100	100	100	100	100	100	100	100	100	100	100	100	100	100	100	100
T3SS2VpRIMD_00003	hxsA	His-Xaa-Ser repeat protein HxsA	100	100	100	100	100	100	100	100	100	100	100	100	100	100	100	100	100	100	100	100
T3SS2VpRIMD_00004		TIGR03982 family His-Xaa-Ser system protein	100	100	100	100	100	100	100	100	100	100	100	100	100	100	100	100	100	100	100	100
T3SS2VpRIMD_00005	SAM_quin_mod	methylamine utilization protein MauG	100	100	100	100	100	100	100	100	100	100	100	100	100	100	100	100	100	100	100	100
T3SS2VpRIMD_00006		hypothetical protein	100	100	100	100	100	100	100	100	100	100	100	100	100	100	100	100	100	100	100	100
T3SS2VpRIMD_00007		hypothetical protein	100	100	100	100	100	100	100	100	100	100	100	100	100	100	100	100	100	100	100	100
T3SS2VpRIMD_00008	Peptidases_S8_S53	S8 family serine peptidase	98.4775	51.2861	98.268	100	98.5565	51.2861	97.7015	66.4042	97.7015	66.4042	97.91	89.7638	98.041	89.7638	97.91	89.7638	97.91	89.7638	100	100
T3SS2VpRIMD_00009	EEP	VPA0450 family T3SS effector inositol phosphatase	99.197	100	99.063	100	99.264	100	98.594	100	98.594	100	98.728	100	98.728	100	98.728	100	98.728	100	100	100
T3SS2VpRIMD_00010	ati1	Ati1 family type III secretion system chaperone	98.889	100	98.222	100	99.333	100	98.444	100	98.444	100	98.889	100	98.889	100	98.889	100	98.889	100	100	100
T3SS2VpRIMD_00011	CybB	cytochrome b/b6 domain-containing protein	98.682	100	98.87	100	99.247	100	98.682	100	98.682	100	99.046	74.1996	99.046	74.1996	99.046	74.1996	99.046	74.1996	100	100
T3SS2VpRIMD_00012		hypothetical protein	99.561	100	99.127	100.439	92.544	100	92.544	100	92.544	100	94.484	101.754	94.484	101.754	94.484	101.754	94.484	101.754	100	100
T3SS2VpRIMD_00013	katG	catalase/peroxidase HPI	98.246	100	98.476	100	98.061	100	98.476	100	98.476	100	98.176	74.2151	98.153	74.2151	98.1995	74.2151	98.1995	74.2151	100	100
T3SS2VpRIMD_00014	Dps	DNA starvation/stationary phase protection protein	99.363	100	98.301	100	97.452	100	98.726	100	98.726	100	98.938	100	98.938	100	98.938	100	98.938	100	100	100
T3SS2VpRIMD_00015	oxyR	Hydrogen peroxide-inducible genes activator	98.765	100	98.429	100	98.541	100	98.653	100	98.653	100	98.541	100	98.541	100	98.541	100	98.541	100	100	100
T3SS2VpRIMD_00016		hypothetical protein	98.629	99.8858	98.402	100	98.402	100	97.829	99.8858	97.829	99.8858	97.831	100	97.831	100	97.831	100	97.831	100	100	100
T3SS2VpRIMD_00017		hypothetical protein	99.083	100	98.777	100	99.083	100	98.879	100	98.879	100	98.777	100	98.777	100	98.777	100	98.777	100	100	100
T3SS2VpRIMD_00018		M9 family metallopeptidase	98.082	100	98.286	100	98.042	100	97.797	100	97.797	100	98.49	100	98.49	100	98.49	100	98.49	100	100	100
T6SS1
sseqid	name	product	BA072		BA095		BA124		BA110		BA37P5		BA94C2		LH47-1		LH49		LH53-1		VpRIMD22106
			pident	coverage	pident	coverage	pident	coverage	pident	coverage	pident	coverage	pident	coverage	pident	coverage	pident	coverage	pident	coverage	pident	coverage
T6SS1VpRIMD_00001	CAP_ED	cyclic nucleotide-binding domain-containing protein	98.804	100	98.132	100	99.327	100	98.505	100	98.505	100	98.58	100	98.58	100	98.58	100	98.58	100	100	100
T6SS1VpRIMD_00002	REC	response regulator	98.945	100	99.367	100	98.945	100	99.367	100	99.367	100	99.367	100	99.367	100	99.367	100	99.367	100	100	100
T6SS1VpRIMD_00003	PAS_3	sensor domain-containing phosphodiesterase	98.77	100	98.125	100	98.77	100	98.77	100	98.77	100	98.711	100	98.711	100	98.711	100	98.711	100	100	100
T6SS1VpRIMD_00004	HDGYP	HD-GYP domain-containing protein	99.092	100	98.307	65.5941	98.927	100	98.845	100	98.845	100	98.845	100	98.762	100	98.845	100	98.845	100	100	100
T6SS1VpRIMD_00005	RhtB	LysE family translocator	98.405	100	98.405	100	98.724	100	97.927	100	97.927	100	98.884	100	98.884	100	98.884	100	98.884	100	100	100
T6SS1VpRIMD_00006	PRK10977	YjjI family glycine radical enzyme	98.7	100	98.635	100	98.441	100	98.506	100	98.506	100	98.96	100	98.96	100	98.96	100	98.96	100	100	100
T6SS1VpRIMD_00007	activase_YjjW	YjjW family glycine radical enzyme activase	99.093	100	98.413	100	98.299	100	98.639	100	98.639	100	99.773	100	99.773	100	99.773	100	99.773	100	100	100
T6SS1VpRIMD_00008		LysR-family transcriptional regulator	98.471	100	98.879	100	97.864	100.204	98.356	99.1845	98.356	99.1845	97.739	99.1845	97.739	99.1845	97.739	99.1845	97.739	99.1845	100	100
T6SS1VpRIMD_00009	TerC	TerC family protein	97.9167	51.483	97.402	55.7326	97.5805	70.5843	97.0215	70.5843	97.0215	70.5843	98.103	70.5843	98.103	70.5843	98.103	70.5843	98.103	70.5843	100	100
T6SS1VpRIMD_00010	PRK11649	peptidoglycan DD-metalloendopeptidase family protein	99.385	100	100	100	99.59	100	99.282	100	99.282	100	98.769	100	98.769	100	98.667	100	98.667	100	100	100
T6SS1VpRIMD_00011		tandem large repeat	99.092	100.076	99.773	100.076	99.016	100.076	99.319	100.076	99.319	100.076	99.319	100.076	99.319	100.076	99.319	100.076	99.319	100.076	100	100
T6SS1VpRIMD_00012		tandem large repeat	94.6102	2.98702	91.0744	19.2625	94.8493	4.12644	94.0426	6.02708	93.9315	5.49362	93.9896	9.0013	95.314	5.40482	95.136	5.17824	94.4005	6.69361	100	100
T6SS1VpRIMD_00013	VP1388	hypothetical protein	99.0675	55.6221	100	100	100	53.6244	100	53.6244	100	53.6244	96.891	62.129	96.891	62.129	96.948	62.129	96.891	62.129	100	100
T6SS1VpRIMD_00014		Tricorn protease domain-containing protein	100	100	100	100	100	100	100	100	100	100	100	100	100	100	100	100	100	100	100	100
T6SS1VpRIMD_00015	OmpA_C-like	OmpA family protein	100	100	100	100	100	100	100	100	100	100	100	100	100	100	100	100	100	100	100	100
T6SS1VpRIMD_00016	AtoC	sigma-54 dependent transcriptional regulator	94.424	100	99.326	100	95.8095	72.3346	97.401	72.3346	98.276	50.817	96.3715	72.0895	97.094	50.6536	96.3715	72.0895	96.28	72.0895	100	100
T6SS1VpRIMD_00017	tssH	type VI secretion system ATPase TssH	97.835	100	99.925	100	97.462	100	97.3975	79.0594	97.3785	79.0594	97.723	100	97.723	100	97.723	100	97.723	100	100	100
T6SS1VpRIMD_00018	VI_ClpV1	ClpA/B-type protease	99.807	100	99.807	100	99.807	100	99.422	100	99.422	100	99.615	100	99.615	100	99.615	100	99.615	100	100	100
T6SS1VpRIMD_00019	VI_Rhs_Vgr	type VI secretion system tip protein VgrG	98.942	100	99.182	100	98.653	100	98.653	100	98.653	100	98.846	100	98.846	100	98.846	100	98.846	100	100	100
T6SS1VpRIMD_00020		hypothetical protein	99.177	100	100	100	97.737	100	97.737	100	97.737	100	99.383	100	99.383	100	99.383	100	99.383	100	100	100
T6SS1VpRIMD_00021		hypothetical protein	99.7995	50.1938	99.733	50.1938	99.9335	50.2584	99.9335	50.2584	99.9335	50.2584	99.5325	50.1938	99.5325	50.1938	99.5325	50.1938	99.5325	50.1938	100	100
T6SS1VpRIMD_00022		hypothetical protein	98.566	100	100	100	99.642	100	99.821	100	99.821	100	99.462	100	99.462	100	99.462	100	99.462	100	100	100
T6SS1VpRIMD_00023	DUF2169	DUF2169 domain-containing protein	99.698	100	100	100	100	100	100	100	100	100	99.597	100	99.597	100	99.597	100	99.597	100	100	100
T6SS1VpRIMD_00024		hypothetical protein	99.471	100	99.577	100	98.624	100	98.624	100	98.624	100	98.519	100	98.519	100	98.519	100	98.519	100	100	100
T6SS1VpRIMD_00025	PKc	protein kinase family protein	99.202	100	100	100	99.451	100	99.451	100	99.451	100	99.102	100	99.102	100	99.102	100	99.102	100	100	100
T6SS1VpRIMD_00026	tssA	type VI secretion system protein TssA	99.175	100	99.873	100	98.921	100	98.857	100	98.857	100	99.238	100	99.238	100	99.238	100	99.238	100	100	100
T6SS1VpRIMD_00027	tssB	type VI secretion system contractile sheath small subunit	99.606	100	99.803	100	99.606	100	99.606	100	99.606	100	99.606	100	99.606	100	99.606	100	99.606	100	100	100
T6SS1VpRIMD_00028	tssC	type VI secretion system contractile sheath large subunit	99.729	100	99.729	100	99.593	100	99.593	100	99.593	100	99.797	100	99.797	100	99.797	100	99.797	100	100	100
T6SS1VpRIMD_00029	tssE	type VI secretion system baseplate subunit TssE	98.54	100	100	100	99.027	100	99.027	100	99.027	100	99.027	100	99.027	100	99.027	100	99.027	100	100	100
T6SS1VpRIMD_00030	tssF	type VI secretion system baseplate subunit TssF	98.971	100	99.828	100	99.142	100	99.142	100	99.142	100	98.399	100	98.399	100	98.399	100	98.399	100	100	100
T6SS1VpRIMD_00031	tssG	type VI secretion system baseplate subunit TssG	99.6	100	100	100	99.6	100	99.099	100	99.099	100	99.299	100	99.299	100	99.299	100	99.299	100	100	100
T6SS1VpRIMD_00032	Lrp	Lrp/AsnC family transcriptional regulator	99.779	100	100	100	99.779	100	99.779	100	99.779	100	99.779	100	99.779	100	99.779	100	99.779	100	100	100
T6SS1VpRIMD_00033	tssM	type VI secretion system membrane subunit TssM	99.351	100	99.853	100	99.469	100	99.469	100	99.469	100	99.145	100	99.145	100	99.145	100	99.145	100	100	100
T6SS1VpRIMD_00034	ImpA_N	type VI secretion system ImpA family N-terminal domain-containing protein	99.151	100	99.769	100	99.074	100	98.92	100	98.92	100	99.383	100	99.383	100	99.383	100	99.383	100	100	100
T6SS1VpRIMD_00035		hypothetical protein	99	100	100	100	99	100	99.333	100	99.333	100	99.5	100	99.5	100	99.5	100	99.5	100	100	100
T6SS1VpRIMD_00036	VI_FHA	FHA domain-containing protein	99.208	100	99.934	100	99.406	100	99.34	100	99.34	100	99.472	100	99.472	100	99.472	100	99.472	100	100	100
T6SS1VpRIMD_00037	tssJ	type VI secretion system lipoprotein TssJ	99.601	100	99.8	100	99.8	100	99.401	100	99.401	100	99.601	100	99.601	100	99.601	100	99.601	100	100	100
T6SS1VpRIMD_00038	tssK	type VI secretion system baseplate subunit TssK	99.774	100	99.925	100	99.548	100	99.548	100	99.548	100	99.548	100	99.548	100	99.548	100	99.548	100	100	100
T6SS1VpRIMD_00039	icmH	type IVB secretion system protein IcmH/DotU	100	100	100	100	99.621	100	99.621	100	99.621	100	97.727	100	97.727	100	97.727	100	97.727	100	100	100
T6SS1VpRIMD_00040	VP1415	DUF4150 domain-containing protein	97.826	57.619	100	100	97.4567	40.4535	96.6813	40.4535	96.6813	40.4535	97.622	60.4082	97.7125	60.4082	97.69	60.4082	97.5765	60.4082	100	100
T6SS1VpRIMD_00041		hypothetical protein	100	100	100	100	100	100	100	100	100	100	100	100	100	100	100	100	100	100	100	100
T6SS1VpRIMD_00042		hypothetical protein	100	100	100	100	100	100	100	100	100	100	100	100	100	100	100	100	100	100	100	100
T6SS1VpRIMD_00043		hypothetical protein	95.862	100	100	100	100	100	100	100	100	100	100	100	100	100	100	100	100	100	100	100
T6SS1VpRIMD_00044		hypothetical protein			100	100	100	100	100	100	100	100	100	100	100	100	100	100	100	100	100	100
T6SS1VpRIMD_00045		hypothetical protein	98.6855	58.4656	100	100	100	100	100	100	100	100	100	100	100	100	100	100	100	100	100	100
T6SS1VpRIMD_00046		hypothetical protein	91.9355	90.2863	97.137	100	95.8505	99.2843	96.998	99.3865	96.7935	99.3865	97.133	86.2986	97.8665	88.3436	97.2225	86.0941	96.9155	86.0941	100	100
T6SS1VpRIMD_00047	TerC	tellurium resistance protein TerC	96.615	76.1905	98.4467	89.5692	96.1295	96.9388	96.648	96.9388	96.648	96.9388	96.8145	96.9388	96.8145	96.9388	96.8145	96.9388	96.8145	96.9388	100	100
T6SS1VpRIMD_00048	2OG-FeII_Oxy	2OG-Fe(II) oxygenase	98.176	100	98.756	100	97.844	100	98.507	100	98.507	100	98.01	100	98.01	100	98.01	100	98.01	100	100	100
T6SS1VpRIMD_00049	HDGYP	HD-GYP domain-containing protein	97.946	100	98.759	74.3681	98.657	100	98.657	100	98.657	100	98.815	100	98.815	100	98.815	100	98.815	100	100	100
T6SS1VpRIMD_00050	Fe-ADH-like	iron-containing alcohol dehydrogenase	98.069	100	98.573	100	98.069	100	98.405	100	98.405	100	98.153	100	98.153	100	98.153	100	98.153	100	100	100
T6SS1VpRIMD_00051	SLC5-6-like_sbd	aromatic amino acid transporter	98.069	100	98.321	100	98.573	100	98.489	100	98.489	100	98.405	100	98.405	100	98.405	100	98.405	100	100	100
T6SS1VpRIMD_00052	HDGYP	c-di-GMP phosphodiesterase	99.467	100	99.022	100	98.756	100	99.2	100	99.2	100	98.578	100	98.578	100	98.578	100	98.578	100	100	100
T6SS1VpRIMD_00053		hypothetical protein	99.087	100	99.543	100	99.087	100	98.63	100	98.63	100	99.087	100	99.087	100	99.087	100	99.087	100	100	100
T6SS1VpRIMD_00054		hypothetical protein	99.818	100	99.089	100	99.636	100	99.818	100	99.818	100	99.454	100	99.454	100	99.454	100	99.454	100	100	100
T6SS1VpRIMD_00055	SdlB	ATP-binding cassette domain-containing protein	98.8345	93.5076	98.257	100	98.314	100	98.707	100	98.707	100	98.595	100	98.595	100	98.595	100	98.595	100	100	100
T6SS2
sseqid	gene	product	BA072		BA095		BA124		BA110		BA37P5		BA94C2		LH47-1		LH49		LH53-1		VpRIMD22106
			pident	coverage	pident	coverage	pident	coverage	pident	coverage	pident	coverage	pident	coverage	pident	coverage	pident	coverage	pident	coverage	pident	coverage
T6SS2VpRIMD_00001	yfcC	putative basic amino acid antiporter YfcC	98.761	100	98.434	100	99.217	100	98.956	100	98.956	100	99.152	100	99.152	100	99.152	100	99.152	100	100	100
T6SS2VpRIMD_00002	AstE_AspA	succinylglutamate desuccinylase/aspartoacylase family protein	98.394	100	98.695	100	97.59	100	97.992	100	97.992	100	98.896	100	98.896	100	98.896	100	98.896	100	100	100
T6SS2VpRIMD_00003	MFS_MdfA_MDR_like	multidrug effflux MFS transporter	97.78	99.2945	97.336	99.2945	97.602	99.2945	97.513	99.2945	97.513	99.2945	97.957	99.2945	97.957	99.2945	97.957	99.2945	97.957	99.2945	100	100
T6SS2VpRIMD_00004		transcriptional regulator, AraC/XylS family	98.315	100	97.834	100	99.639	100	99.519	100	99.519	100	99.158	100	99.158	100	99.158	100	99.158	100	100	100
T6SS2VpRIMD_00005	Lipocalin	lipocalin family protein	99.808	100	98.467	100	99.808	100	99.808	100	99.808	100	99.042	100	99.042	100	99.042	100	99.042	100	100	100
T6SS2VpRIMD_00006	PhoE	phosphoglycerate mutase family protein	98.674	100	97.917	100	99.621	100	99.62	99.6212	99.62	99.6212	98.864	100	98.864	100	98.864	100	98.864	100	100	100
T6SS2VpRIMD_00007	YlqF_related_GTPase	AAA family ATPase	99.048	100	97.714	100	97.143	100	97.143	100	97.143	100	99.238	100	99.238	100	99.238	100	99.238	100	100	100
T6SS2VpRIMD_00008	CY	pyruvate dehydrogenase	98.95	100	98.425	100	99.475	100	99.475	100	99.475	100	98.95	100	98.95	100	98.95	100	98.95	100	100	100
T6SS2VpRIMD_00009	SbcC	SMC family ATPase	99.019	100	98.6565	81.0762	98.692	100	99.019	100	99.019	100	98.79	100	98.79	100	98.79	100	98.79	100	100	100
T6SS2VpRIMD_00010	SbcD	exonuclease SbcCD subunit D	98.413	100	98.501	100	97.972	100	98.148	100	98.148	100	98.413	100	98.413	100	98.413	100	98.413	100	100	100
T6SS2VpRIMD_00011		hypothetical protein	98.814	100	95.972	100.119	98.458	100	97.509	100	97.509	100	99.051	100	99.051	100	99.051	100	99.051	100	100	100
T6SS2VpRIMD_00012		type VI secretion protein	98.969	100	98.969	100	98.969	100	98.969	100	98.969	100	98.969	100	98.969	100	98.969	100	98.969	100	100	100
T6SS2VpRIMD_00013	vgrG	type VI secretion system tip protein VgrG	99.292	100	99.237	100	99.619	100	99.564	100	99.564	100	99.074	100	99.074	100	99.183	100	99.074	100	100	100
T6SS2VpRIMD_00014	T6SS_HC	type VI secretion system tube protein Hcp	99.583	100	99.375	100	99.792	100	99.792	100	99.792	100	99.792	100	99.792	100	99.792	100	99.792	100	100	100
T6SS2VpRIMD_00015	tssH	type VI secretion system ATPase TssH	98.053	100	98.364	100	99.026	100	98.209	100	98.209	100	99.688	100	99.688	100	99.688	100	99.688	100	100	100
T6SS2VpRIMD_00016	tssG	type VI secretion system baseplate subunit TssG	99.482	100	98.654	100	98.654	100	98.654	100	98.654	100	98.861	100	98.861	100	98.861	100	98.861	100	100	100
T6SS2VpRIMD_00017	tssF	type VI secretion system baseplate subunit TssF	98.958	100	99.342	100	99.507	100	99.507	100	99.507	100	99.178	100	99.178	100	99.178	100	99.178	100	100	100
T6SS2VpRIMD_00018	tssE	type VI secretion system baseplate subunit TssE	98.71	100	98.71	100	99.14	100	99.785	100	99.785	100	99.355	100	99.355	100	99.355	100	99.355	100	100	100
T6SS2VpRIMD_00019	ImpE	protein of avirulence locus	97.87	100	98.747	100	99.123	100	99.248	100	99.248	100	98.872	100	98.872	100	98.872	100	98.872	100	100	100
T6SS2VpRIMD_00020	VipB	type VI secretion system contractile sheath large subunit	99.737	100	99.671	100	99.803	100	99.803	100	99.803	100	99.869	100	99.869	100	99.869	100	99.869	100	100	100
T6SS2VpRIMD_00021	tssC	type VI secretion system contractile sheath large subunit	99.465	100	99.598	100	99.465	100	99.665	100	99.665	100	99.531	100	99.531	100	99.531	100	99.531	100	100	100
T6SS2VpRIMD_00022	tssB	type VI secretion system contractile sheath small subunit	100	100	99.812	100	99.247	100	100	100	100	100	100	100	100	100	100	100	100	100	100	100
T6SS2VpRIMD_00023	tssA	type VI secretion system protein TssA	98.485	100	99.109	100	98.485	100	98.396	100	98.396	100	99.109	100	99.109	100	99.109	100	99.109	100	100	100
T6SS2VpRIMD_00024	Stp1_PP2C_phos	protein phosphatase 2C domain-containing protein	98.606	100	99.366	100	98.733	100	98.352	100	98.352	100	99.366	100	99.366	100	99.366	100	99.366	100	100	100
T6SS2VpRIMD_00025	tagF	type VI secretion system-associated protein TagF	98.42	100	98.851	100	98.42	100	98.42	100	98.42	100	99.713	100	99.713	100	99.713	100	99.713	100	100	100
T6SS2VpRIMD_00026	tssM	type VI secretion system membrane subunit TssM	99.204	100	99.176	100	99.147	100	99.034	100	99.034	100	99.119	100	99.119	100	99.119	100	99.119	100	100	100
T6SS2VpRIMD_00027	tssL	type VI secretion system protein TssL	99.227	100	98.763	100	98.221	100	97.989	100	97.989	100	98.221	100	98.221	100	98.221	100	98.221	100	100	100
T6SS2VpRIMD_00028	tssK	type VI secretion system baseplate subunit TssK	99.17	100	99.472	100	99.321	100	99.17	100	99.17	100	99.397	100	99.397	100	99.397	100	99.397	100	100	100
T6SS2VpRIMD_00029	tssJ	type VI secretion system lipoprotein TssJ	99.781	100	98.904	100	99.123	100	99.781	100	99.781	100	99.561	100	99.561	100	99.561	100	99.561	100	100	100
T6SS2VpRIMD_00030	tagH	type VI secretion system-associated FHA domain protein TagH	98.747	100	99.165	100	99.415	100	99.165	100	99.165	100	99.081	100	99.081	100	99.081	100	99.081	100	100	100
T6SS2VpRIMD_00031	pknD	Serine/threonine-protein kinase PknD	98.833	100	98.506	100	99.066	100	99.486	100	99.486	100	99.486	100	99.486	100	99.486	100	99.486	100	100	100
T6SS2VpRIMD_00032	REC	response regulator	98.828	100	98.175	99.8698	99.154	100	99.023	100	99.023	100	99.154	100	99.154	100	99.154	100	99.154	100	100	100
T6SS2VpRIMD_00033		Hpt domain-containing protein	100	100	97.619	100	99.702	100	98.81	100	98.81	100	100	100	100	100	100	100	100	100	100	100
T6SS2VpRIMD_00034		hypothetical protein	98.958	100	95.833	100	98.958	100	99.372	85.4167	99.372	85.4167	97.396	100	97.396	100	97.396	100	97.396	100	100	100
T6SS2VpRIMD_00035		ATP-binding protein	98.586	100	97.374	100	98.788	100	98.384	100	98.384	100	97.778	100	97.778	100	97.778	100	97.778	100	100	100
T6SS2VpRIMD_00036		SpoIIE family protein phosphatase	97.871	100	98.444	100	98.28	100	98.7305	100	98.8125	100	98.608	100	98.608	100	98.608	100	98.608	100	100	100
T6SS2VpRIMD_00037		hypothetical protein	98.084	100	97.318	100	97.701	100	97.701	100	97.701	100	98.084	100	98.084	100	98.084	100	98.084	100	100	100
T6SS2VpRIMD_00038		glutathione S-transferase	99.187	100	99.187	100	99.512	100	98.374	100	98.374	100	95.942	100.163	95.942	100.163	95.942	100.163	95.942	100.163	100	100
T6SS2VpRIMD_00039	AcrR	TetR family regulatory protein	98.0345	93.8119	95.38	100	95.881	100.165	97.288	93.7294	97.288	93.7294	98.405	39.1639	97.6075	54.3729	97.6075	54.3729	97.6075	54.3729	100	100
T6SS2VpRIMD_00040	DUF296	DUF296 domain-containing protein	97.778	100	95.802	100	94.815	100	96.4375	100.247	96.4375	100.247	98.354	72.6749	96.9135	100	97.037	100	95.926	100	100	100
T6SS2VpRIMD_00041	nirD	nitrite reductase small subunit NirD	97.3295	100.149	96.142	100.298	96.131	100	98.071	100.149	98.071	100.149	96.5875	100.149	96.5875	100.149	96.5875	100.149	96.5875	100.149	100	100
T6SS2VpRIMD_00042	nasD	nitrite reductase large subunit NirB	97.271	77.1825	97.421	100	97.7675	79.4048	97.619	100	97.619	100	97.631	60.2778	97.631	60.2778	97.631	60.2778	97.631	60.2778	100	100
T6SS2VpRIMD_00043	nrtD	ABC transporter ATP-binding protein	98.566	100	99.881	100	94.504	100	97.6105	100	97.6105	100	100	100	100	100	100	100	100	100	100	100
T6SS2VpRIMD_00044	nrtB	Nitrate import permease protein NrtB	97.101	100	98.599	65.735	98.033	100	98.645	70.2899	98.4895	70.2899	98.3055	60.9213	98.3575	60.9213	98.3055	60.9213	98.3055	60.9213	100	100
T6SS2VpRIMD_00045	cmpC	Bicarbonate transport ATP-binding protein CmpC	97.778	100	96.5925	100	97.926	100	94.519	100	94.519	100	95.7035	100	95.7035	100	95.7035	100	95.7035	100	100	100

## Sheet: Table S7
TABLE S7. Primers used for PCR amplification to identify VPAHPND positive strains.
Primer	Sequence	Length	Target
AP4-F1	ATGAGTAACAATATAAAACATGAAAC	1269	PirABVp genes
AP4-R1	ACGATTTCGACGTTCCCCAA
AP4-F2	TTGAGAATACGGGACGTGGG	230
AP4-R2	GTTAGTCATGTGAGCACCTTC
VpirA-284F	TGACTATTCTCACGATTGGACTG	284	PirAVp gene
VpirA-284R	CACGACTAGCGCCATTGTTA
VpirB-392F	TGATGAAGTGATGGGTGCTC	392	PirBVp gene
VpirB-392R	TGTAAGCGCCGTTTAACTCA
Asia-482F	TGAACCGTTCCTCATGCTCT	482	Outside Tn3-like transposon Asian type
Asia-482R	TCAAAGCAGCCCAGACAAAC
MX-345F	TACCAGCTCTAACAAGGCCA	345	Tn3-like transposon Mexican type
MX-345R	AACGTTCCAAGGAGTCGAGT

## Sheet: Table S8
TABLE S8. Genomes of V. parahaemolyticus used to carry out the phylogenomic and phylogenetic study of AHPND strains.
All genomes were extracted from the NCBI database and are associated with AHPND (except the clinical isolate RIMD 2210633) and the nine isolates of V. parahaemolyticus generated in this study (in bold).
Name	Genome Status	GenBank Accession number	Genome Length	Place of isolation	Category
Vibrio parahaemolyticus strain 20130629002S01	Complete	CP020034	5476550	China	AHPND pathogenic strain
Vibrio parahaemolyticus strain 160807	Complete	CP033141	5054162	China	AHPND pathogenic strain
Vibrio parahaemolyticus strain 20140624012-1	Complete	CP034285	5347867	China	AHPND pathogenic strain
Vibrio parahaemolyticus strain 20140829008-1	Complete	CP034294	5420599	China	AHPND pathogenic strain
Vibrio parahaemolyticus strain 20140722001-1	Complete	CP034289	5563056	China	AHPND pathogenic strain
Vibrio parahaemolyticus strain 20160303005-1	Complete	CP034298	5970106	China	AHPND pathogenic strain
Vibrio parahaemolyticus strain 20151116002-3	Complete	CP034305	5456849	China	AHPND pathogenic strain
Vibrio parahaemolyticus strain NCKU_CV_CHN	WGS	JPKU0100	5318783	China	AHPND pathogenic strain
Vibrio parahaemolyticus strain MSR17	WGS	RPDB0100	5241592	India	AHPND pathogenic strain
Vibrio parahaemolyticus strain MSR16	WGS	RPDA0100	5393740	India	AHPND pathogenic strain
Vibrio parahaemolyticus RIMD 2210633	Complete	BA000031	5165770	Japan	Human pathogenic strain
Vibrio parahaemolyticus strain ND21	WGS	POAZ0100	5475883	Malaysia	AHPND pathogenic strain
Vibrio parahaemolyticus strain ND24	WGS	POAW0100	5509299	Malaysia	AHPND pathogenic strain
Vibrio parahaemolyticus strain ND23	WGS	POAX0100	5468202	Malaysia	AHPND pathogenic strain
Vibrio parahaemolyticus strain ND22	WGS	POAY0100	5501717	Malaysia	AHPND pathogenic strain
Vibrio parahaemolyticus strain ND20	WGS	POBA0100	5474888	Malaysia	AHPND pathogenic strain
Vibrio parahaemolyticus strain ND18	WGS	POBC0100	5470117	Malaysia	AHPND pathogenic strain
Vibrio parahaemolyticus strain ND19	WGS	POBB0100	5504234	Malaysia	AHPND pathogenic strain
Vibrio parahaemolyticus strain ND17	WGS	POBD0100	5478216	Malaysia	AHPND pathogenic strain
Vibrio parahaemolyticus strain ND16	WGS	POBE0100	5505608	Malaysia	AHPND pathogenic strain
Vibrio parahaemolyticus strain ND15	WGS	POBF0100	5479136	Malaysia	AHPND pathogenic strain
Vibrio parahaemolyticus strain ND14	WGS	POBG0100	5477710	Malaysia	AHPND pathogenic strain
Vibrio parahaemolyticus strain ND13	WGS	POBH0100	5510625	Malaysia	AHPND pathogenic strain
Vibrio parahaemolyticus strain ND12	WGS	POBI0100	5502347	Malaysia	AHPND pathogenic strain
Vibrio parahaemolyticus strain ND11	WGS	POBJ0100	5583062	Malaysia	AHPND pathogenic strain
Vibrio parahaemolyticus strain NB13	WGS	POBK0100	5477816	Malaysia	AHPND pathogenic strain
Vibrio parahaemolyticus strain NB11	WGS	POBM0100	5477344	Malaysia	AHPND pathogenic strain
Vibrio parahaemolyticus strain NB12	WGS	POBL0100	5467471	Malaysia	AHPND pathogenic strain
Vibrio parahaemolyticus strain NB09	WGS	POBO0100	5469020	Malaysia	AHPND pathogenic strain
Vibrio parahaemolyticus strain NB08	WGS	POBP0100	5478290	Malaysia	AHPND pathogenic strain
Vibrio parahaemolyticus strain NB10	WGS	POBN0100	5476550	Malaysia	AHPND pathogenic strain
Vibrio parahaemolyticus strain NA7	WGS	POBT0100	5054162	Malaysia	AHPND pathogenic strain
Vibrio parahaemolyticus strain NA9	WGS	POBR0100	5067933	Malaysia	AHPND pathogenic strain
Vibrio parahaemolyticus strain NB07	WGS	POBQ0100	5478346	Malaysia	AHPND pathogenic strain
Vibrio parahaemolyticus strain NA4	WGS	POBV0100	5066938	Malaysia	AHPND pathogenic strain
Vibrio parahaemolyticus strain NA6	WGS	POBU0100	5471629	Malaysia	AHPND pathogenic strain
Vibrio parahaemolyticus strain MVP10	WGS	POBX0100	5004679	Malaysia	AHPND pathogenic strain
Vibrio parahaemolyticus strain NA8	WGS	POBS0100	5475522	Malaysia	AHPND pathogenic strain
Vibrio parahaemolyticus strain MVP5	WGS	POBY0100	5305785	Malaysia	AHPND pathogenic strain
Vibrio parahaemolyticus strain NA1	WGS	POBW0100	5508582	Malaysia	AHPND pathogenic strain
Vibrio parahaemolyticus strain MVP3	WGS	POBZ0100	5341152	Malaysia	AHPND pathogenic strain
Vibrio parahaemolyticus strain KS17.S5-1	WGS	PJJY0100	5304178	Malaysia	AHPND pathogenic strain
Vibrio parahaemolyticus strain ST17.P5-S1	WGS	PJOR0100	5455642	Malaysia	AHPND pathogenic strain
Vibrio parahaemolyticus strain ML7	WGS	RQOA0100	5378134	Malaysia	AHPND pathogenic strain
Vibrio parahaemolyticus strain ML8	WGS	RQOB0100	5377213	Malaysia	AHPND pathogenic strain
Vibrio parahaemolyticus strain ML6	WGS	RQNZ0100	5347123	Malaysia	AHPND pathogenic strain
Vibrio parahaemolyticus strain ML9	WGS	RQOC0100	5345713	Malaysia	AHPND pathogenic strain
Vibrio parahaemolyticus strain ML2	WGS	RQNV0100	5344134	Malaysia	AHPND pathogenic strain
Vibrio parahaemolyticus strain ML4	WGS	RQNX0100	5386944	Malaysia	AHPND pathogenic strain
Vibrio parahaemolyticus strain NA2	WGS	RQNT0100	5505087	Malaysia	AHPND pathogenic strain
Vibrio parahaemolyticus strain ML3	WGS	RQNW0100	5382258	Malaysia	AHPND pathogenic strain
Vibrio parahaemolyticus strain ML5	WGS	RQNY0100	5163008	Malaysia	AHPND pathogenic strain
Vibrio parahaemolyticus strain ML1	WGS	RQNU0100	5382334	Malaysia	AHPND pathogenic strain
Vibrio parahaemolyticus strain SEB2	WGS	WHOI0100	5585896	Malaysia	AHPND pathogenic strain
Vibrio parahaemolyticus strain SAB6	WGS	VTWY0100	5575704	Malaysia	AHPND pathogenic strain
Vibrio parahaemolyticus strain SEA5	WGS	VTWX0100	5589259	Malaysia	AHPND pathogenic strain
Vibrio parahaemolyticus strain SA2D2	WGS	WIBC0100	5341168	Malaysia	Non-pathogenic strain AHPND
Vibrio parahaemolyticus M0605	WGS	JALL0000	5429407	Mexico	AHPND pathogenic strain
Vibrio parahaemolyticus strain M2401	WGS	JAAKZQ01	5355585	Mexico	AHPND pathogenic strain
Vibrio parahaemolyticus strain M0905	WGS	JAAKZP01	5362676	Mexico	AHPND pathogenic strain
Vibrio parahaemolyticus strain M2411	WGS	JAAKZR01	5376878	Mexico	AHPND pathogenic strain
Vibrio parahaemolyticus strain M2413	WGS	JAAKZS01	5423118	Mexico	AHPND pathogenic strain
Vibrio parahaemolyticus strain M0607	WGS	JAANII01	5295699	Mexico	AHPND pathogenic strain
Vibrio parahaemolyticus strain M0803	WGS	JAAIXK01	5573331	Mexico	AHPND pathogenic strain
Vibrio parahaemolyticus strain M0904	WGS	JAAIXM01	5583262	Mexico	AHPND pathogenic strain
Vibrio parahaemolyticus strain M0802	WGS	JAAIXL01	5534982	Mexico	AHPND pathogenic strain
Vibrio parahaemolyticus strain FIM-S1708+	WGS	JPLV0100	5163008	Mexico	AHPND pathogenic strain
Vibrio parahaemolyticus strain FIM-S1392-	WGS	JPLU0100	5382334	Mexico	Non-pathogenic strain AHPND
Vibrio parahaemolyticusBA110	WGS	ERZ12303113	8746341	South America	AHPND pathogenic strain
Vibrio parahaemolyticus BA124	WGS	ERZ12303114	5421430	South America	AHPND pathogenic strain
Vibrio parahaemolyticus BA37P5	WGS	ERZ12303115	5954531	South America	AHPND pathogenic strain
Vibrio parahaemolyticus BA072	WGS	ERZ12303111	5790817	South America	AHPND pathogenic strain
Vibrio parahaemolyticus BA94C2	WGS	ERZ12303116	5935084	South America	AHPND pathogenic strain
Vibrio parahaemolyticus LH47-1	WGS	ERZ12303117	5906967	South America	AHPND pathogenic strain
Vibrio parahaemolyticus LH49	WGS	ERZ12303118	5904878	South America	AHPND pathogenic strain
Vibrio parahaemolyticus LH53	WGS	ERZ12303119	5930300	South America	AHPND pathogenic strain
Vibrio parahaemolyticus BA95	WGS	ERZ12303112	5991782	South America	AHPND pathogenic strain
Vibrio parahaemolyticus strain 19-021-D1	Complete	CP046411	5534040	South Korea	AHPND pathogenic strain
Vibrio parahaemolyticus strain 20-082A3	Complete	CP065369	5543408	South Korea	AHPND pathogenic strain
Vibrio parahaemolyticus strain CGVP22	WGS	JABFOJ01	5438185	South Korea	AHPND pathogenic strain
Vibrio parahaemolyticus TUMSAT_DE1_S1	WGS	BAVF0000	5280365	Thailand	AHPND pathogenic strain
Vibrio parahaemolyticus TUMSAT_DE2_S2	WGS	BAVG0000	4704430	Thailand	AHPND pathogenic strain
Vibrio parahaemolyticus TUMSAT_D06_S3	WGS	BAVH0000	5004553	Thailand	AHPND pathogenic strain
Vibrio parahaemolyticus TUMSAT_H01_S4	WGS	BAVI0000	5213752	Thailand	Non-pathogenic strain AHPND
Vibrio parahaemolyticus TUMSAT_H10_S6	WGS	BAVK0000	5213844	Thailand	Non-pathogenic strain AHPND
Vibrio parahaemolyticus strain 3HP	WGS	WIAZ0100	5536683	Thailand	AHPND pathogenic strain
Vibrio parahaemolyticus strain VP_2HP	WGS	SRKW0100	5501309	Thailand	AHPND pathogenic strain
Vibrio parahaemolyticus strain NCKU_TV_5HP	WGS	JPKT0100	5534040	Thailand	AHPND pathogenic strain
Vibrio parahaemolyticus strain NCKU_TV_3HP	WGS	JPKS0100	5543408	Thailand	AHPND pathogenic strain
Vibrio parahaemolyticus strain NCKU_TN_S02	WGS	JPKV0100	5410371	Thailand	Non-pathogenic strain AHPND
Vibrio parahaemolyticus strain M1-1	Complete	PDDQ0100	5507821	Viet Nam	AHPND pathogenic strain
Vibrio parahaemolyticus strain SDA4	WGS	WIBA0100	5349738	Viet Nam	AHPND pathogenic strain
Vibrio parahaemolyticus strain SDA1	WGS	WIBB0100	5345556	Viet Nam	Non-pathogenic strain AHPND
Vibrio parahaemolyticus strain 13-028/A2	WGS	JOKT0100	4943329	Viet Nam	AHPND pathogenic strain
Vibrio parahaemolyticus strain 13-028/A3	WGS	JOKE0100	5388844	Viet Nam	AHPND pathogenic strain
